# Supplementary material for: FDA-ARGOS is a database with public quality-controlled reference genomes for diagnostic use and regulatory science
Source: Nat Commun. 2019 Jul 25;10:3313. doi: 10.1038/s41467-019-11306-6 (PMC6658474; doi:10.1038/s41467-019-11306-6)
Supplement: Supplementary file 2 — Supplementary Data 1 [file 41467_2019_11306_MOESM2_ESM.xlsx]

## Sheet: Supplementary Data 1
	Supplementary Data 1: FDA-ARGOS Reference Genome Database: NCBI Accessions and Assembly Quality Metrics
	sample_name	taxonomy_id	organism	chromosome accession	plasmid accession	WGS accession	biosample accession	Hyperlink	# scaffolds and contigs	L50	GC content	assembled genome size (de novo)	Size_Largest_Contig	Num_ILLUMINA_Reads	Num_ILLUMINA_Mapped_Reads	Mean_ILLUMINA_Coverage	Num_PB_Reads	Num_PB_Mapped_Reads	Mean_PB_Coverage	Mean_ALL_Coverage	Mean_PB_Corrected_Coverage
	FDAARGOS_1	1280	Staphylococcus aureus	CP026968	CP026969,CP026970,CP026971,CP026972		SAMN03255441	SAMN03255441 [https://www.ncbi.nlm.nih.gov/biosample/?term=SAMN03255441]	5	1	32.8988	2855470	2840018	24903788	24350419	861.091	267543	267543	209.293	1070.38	12.97
	FDAARGOS_2	1280	Staphylococcus aureus	CP026964	CP026965,CP026966,CP026967		SAMN03255442	SAMN03255442 [https://www.ncbi.nlm.nih.gov/biosample/?term=SAMN03255442]	4	1	32.8351	2809990	2800003	13966020	13659114	490.806	288804	288804	231.408	722.214	14.57
	FDAARGOS_3	1280	Staphylococcus aureus			JXZH00000000	SAMN03255443	SAMN03255443 [https://www.ncbi.nlm.nih.gov/biosample/?term=SAMN03255443]	8	1	32.9165	2929360	1888331	14564092	14376738	495.541	287649	287649	212.674	708.215	12.8
	FDAARGOS_4	1280	Staphylococcus aureus	CP026076			SAMN03255444	SAMN03255444 [https://www.ncbi.nlm.nih.gov/biosample/?term=SAMN03255444]	1	1	32.8247	2811770	2811767	17698702	17179339	616.949	87563	87563	83.0401	699.989	14.88
	FDAARGOS_5	1280	Staphylococcus aureus	CP007539			SAMN02700075	SAMN02700075 [https://www.ncbi.nlm.nih.gov/biosample/?term=SAMN02700075]	1	1	32.8167	2823140	2823140	21853972	21086529	754.25	261108	261108	246.931	1001.18	14.81
	FDAARGOS_6	1280	Staphylococcus aureus	CP026962	CP026963		SAMN03255445	SAMN03255445 [https://www.ncbi.nlm.nih.gov/biosample/?term=SAMN03255445]	2	1	32.7777	2759290	2697644	20880202	20779758	760.422	223022	223022	198.819	959.241	12.87
	FDAARGOS_7	1280	Staphylococcus aureus	CP026077	CP026078		SAMN03255446	SAMN03255446 [https://www.ncbi.nlm.nih.gov/biosample/?term=SAMN03255446]	2	1	32.7845	2729080	2697122	11614198	11548264	427.282	218724	218724	200.625	627.907	15.27
	FDAARGOS_8	1280	Staphylococcus aureus			JXZL00000000	SAMN03255447	SAMN03255447 [https://www.ncbi.nlm.nih.gov/biosample/?term=SAMN03255447]	11	1	32.9284	3004010	1639403	11557746	10764115	361.796	264824	264824	180.087	541.883	10.13
	FDAARGOS_9	1280	Staphylococcus aureus	CP026079			SAMN03255448	SAMN03255448 [https://www.ncbi.nlm.nih.gov/biosample/?term=SAMN03255448]	1	1	32.8417	2814700	2814696	13067456	12412331	445.305	130246	130246	107.557	552.862	11.05
	FDAARGOS_10	1280	Staphylococcus aureus	CP026961			SAMN03255449	SAMN03255449 [https://www.ncbi.nlm.nih.gov/biosample/?term=SAMN03255449]	1	1	32.8985	2873870	2873867	16266356	15934829	559.906	88855	88855	77.4432	637.349	18.56
	FDAARGOS_11	1280	Staphylococcus aureus			JXZO00000000	SAMN03255450	SAMN03255450 [https://www.ncbi.nlm.nih.gov/biosample/?term=SAMN03255450]	14	2	32.8781	2777050	1277650	18413778	17914519	651.417	137286	137286	103.83	755.248	10.06
	FDAARGOS_12	1280	Staphylococcus aureus	CP026080	CP026081		SAMN03255451	SAMN03255451 [https://www.ncbi.nlm.nih.gov/biosample/?term=SAMN03255451]	2	1	32.8464	2725740	2697640	14815686	14744905	546.249	146950	146950	122.704	668.953	12.48
	FDAARGOS_13	1280	Staphylococcus aureus			JXZQ00000000	SAMN03255452	SAMN03255452 [https://www.ncbi.nlm.nih.gov/biosample/?term=SAMN03255452]	3	1	32.8599	2836620	2823664	14767582	14713946	523.809	157122	157122	122.638	646.447	10.9
	FDAARGOS_14	1280	Staphylococcus aureus	CP026063			SAMN03255453	SAMN03255453 [https://www.ncbi.nlm.nih.gov/biosample/?term=SAMN03255453]	1	1	32.9188	2764710	2764708	15467658	14869401	543.088	158593	158593	128.229	671.317	13.13
	FDAARGOS_15	1280	Staphylococcus aureus	CP026960			SAMN03255454	SAMN03255454 [https://www.ncbi.nlm.nih.gov/biosample/?term=SAMN03255454]	1	1	32.9003	2799900	2799899	14576570	14339354	517.184	121836	121836	92.8037	609.988	12
	FDAARGOS_16	1280	Staphylococcus aureus			JXZT00000000	SAMN03255455	SAMN03255455 [https://www.ncbi.nlm.nih.gov/biosample/?term=SAMN03255455]	3	1	32.9532	2743800	2135896	21649766	20756995	763.895	129512	129512	113.15	877.044	10.08
	FDAARGOS_17	1280	Staphylococcus aureus			JXZU00000000	SAMN03255456	SAMN03255456 [https://www.ncbi.nlm.nih.gov/biosample/?term=SAMN03255456]	10	2	33.0304	2790560	1362047	15651992	14908680	539.474	135700	135700	101.151	640.625	11.23
	FDAARGOS_18	1280	Staphylococcus aureus			JXZV00000000	SAMN03255457	SAMN03255457 [https://www.ncbi.nlm.nih.gov/biosample/?term=SAMN03255457]	4	1	32.8279	2902470	2227790	18327592	17114581	595.4	93037	93037	73.605	669.005	18.61
	FDAARGOS_19	1280	Staphylococcus aureus	CP026064	CP026065		SAMN03255458	SAMN03255458 [https://www.ncbi.nlm.nih.gov/biosample/?term=SAMN03255458]	2	1	32.7725	2879050	2834014	15787258	15736198	551.92	86194	86194	93.4595	645.379	14.43
	FDAARGOS_20	1280	Staphylococcus aureus	CP026066			SAMN03255459	SAMN03255459 [https://www.ncbi.nlm.nih.gov/biosample/?term=SAMN03255459]	1	1	32.8607	2818310	2818312	13852704	13444059	481.696	75638	75638	82.8832	564.58	14.8
	FDAARGOS_21	1280	Staphylococcus aureus	CP026067			SAMN03255460	SAMN03255460 [https://www.ncbi.nlm.nih.gov/biosample/?term=SAMN03255460]	1	1	32.9012	2881240	2881244	22748260	22095603	774.403	101584	101584	89.9652	864.368	14.47
	FDAARGOS_22	1280	Staphylococcus aureus			JXZZ00000000	SAMN03255461	SAMN03255461 [https://www.ncbi.nlm.nih.gov/biosample/?term=SAMN03255461]	4	1	32.9191	2984750	2954390	22931388	22166096	749.933	80211	80211	67.2738	817.206	26.44
	FDAARGOS_23	1280	Staphylococcus aureus			JYAA00000000	SAMN03255462	SAMN03255462 [https://www.ncbi.nlm.nih.gov/biosample/?term=SAMN03255462]	2	1	32.8874	2828010	2612328	12393770	12241402	437.099	103019	103019	101.373	538.472	14.75
	FDAARGOS_24	1280	Staphylococcus aureus	CP026068			SAMN03255463	SAMN03255463 [https://www.ncbi.nlm.nih.gov/biosample/?term=SAMN03255463]	1	1	32.8394	2697470	2697471	21558838	21345704	799.036	154999	154999	161.531	960.568	17.79
	FDAARGOS_25	1280	Staphylococcus aureus	CP026069			SAMN03255464	SAMN03255464 [https://www.ncbi.nlm.nih.gov/biosample/?term=SAMN03255464]	1	1	32.8774	2878500	2878504	22486674	22112029	775.688	123511	123511	120.573	896.261	14.01
	FDAARGOS_26	1280	Staphylococcus aureus			JYAD00000000	SAMN03255465	SAMN03255465 [https://www.ncbi.nlm.nih.gov/biosample/?term=SAMN03255465]	3	1	32.8055	2825930	2776834	15031500	14927102	533.37	87081	87081	83.7383	617.109	19.17
	FDAARGOS_27	1280	Staphylococcus aureus	CP026070			SAMN03255466	SAMN03255466 [https://www.ncbi.nlm.nih.gov/biosample/?term=SAMN03255466]	1	1	32.8491	2740360	2740361	16237684	16185717	596.439	47006	47006	52.0692	648.508	15.22
	FDAARGOS_28	1280	Staphylococcus aureus			JYAF00000000	SAMN03255467	SAMN03255467 [https://www.ncbi.nlm.nih.gov/biosample/?term=SAMN03255467]	2	1	32.8874	2827620	1969979	13169638	13114001	468.341	76492	76492	75.8326	544.174	24.17
	FDAARGOS_29	1280	Staphylococcus aureus			JYAG00000000	SAMN03255468	SAMN03255468 [https://www.ncbi.nlm.nih.gov/biosample/?term=SAMN03255468]	2	1	32.9494	2922100	2882285	12609164	12228545	422.6	45429	45429	50.4619	473.062	14.32
	FDAARGOS_30	1280	Staphylococcus aureus	CP026071			SAMN03255469	SAMN03255469 [https://www.ncbi.nlm.nih.gov/biosample/?term=SAMN03255469]	1	1	32.8371	2861650	2861652	24472970	24381042	860.351	141170	141170	138.721	999.072	21.19
	FDAARGOS_31	1280	Staphylococcus aureus			JYAI00000000	SAMN03255470	SAMN03255470 [https://www.ncbi.nlm.nih.gov/biosample/?term=SAMN03255470]	5	1	32.8699	2802630	2128480	13989488	13941367	502.339	131204	131204	138.765	641.104	13.64
	FDAARGOS_32	1280	Staphylococcus aureus			JYAJ00000000	SAMN03255471	SAMN03255471 [https://www.ncbi.nlm.nih.gov/biosample/?term=SAMN03255471]	9	1	32.9537	2883570	2858972	15841990	15642290	547.766	148839	148839	126.515	674.28	20
	FDAARGOS_33	1280	Staphylococcus aureus			JYAK00000000	SAMN03255472	SAMN03255472 [https://www.ncbi.nlm.nih.gov/biosample/?term=SAMN03255472]	3	1	32.8345	2738510	2095300	11570208	11523775	424.926	156686	156686	147.882	572.807	11.29
	FDAARGOS_34	1280	Staphylococcus aureus			JYAL00000000	SAMN03255473	SAMN03255473 [https://www.ncbi.nlm.nih.gov/biosample/?term=SAMN03255473]	1	1	32.8216	2832800	2832804	11763606	11711623	417.463	154946	154946	108.883	526.346	12.23
	FDAARGOS_35	1280	Staphylococcus aureus	CP026072			SAMN03255474	SAMN03255474 [https://www.ncbi.nlm.nih.gov/biosample/?term=SAMN03255474]	1	1	32.8277	2955890	2955890	16613200	16154244	551.85	165966	165966	125.233	677.084	11.1
	FDAARGOS_36	1280	Staphylococcus aureus			JYAN00000000	SAMN03255475	SAMN03255475 [https://www.ncbi.nlm.nih.gov/biosample/?term=SAMN03255475]	4	1	32.9165	2833890	1716362	14638782	14394622	512.894	161724	161724	116.306	629.2	10.4
	FDAARGOS_37	1280	Staphylococcus aureus			JYAO00000000	SAMN03255476	SAMN03255476 [https://www.ncbi.nlm.nih.gov/biosample/?term=SAMN03255476]	7	1	32.8616	3012400	2468411	13882286	13757337	461.185	132007	132007	105.548	566.733	17.94
	FDAARGOS_38	1280	Staphylococcus aureus			JYAP00000000	SAMN03255477	SAMN03255477 [https://www.ncbi.nlm.nih.gov/biosample/?term=SAMN03255477]	5	1	32.8476	2844450	2813502	13114114	12162437	431.761	172780	172780	119.611	551.372	10.54
	FDAARGOS_39	1280	Staphylococcus aureus			JYAQ00000000	SAMN03255478	SAMN03255478 [https://www.ncbi.nlm.nih.gov/biosample/?term=SAMN03255478]	6	1	32.6964	2598180	1593980	26038922	24965963	969.841	95127	95127	105.78	1075.62	16.11
	FDAARGOS_40	1280	Staphylococcus aureus	CP026958	CP026959		SAMN03255479	SAMN03255479 [https://www.ncbi.nlm.nih.gov/biosample/?term=SAMN03255479]	2	1	32.8614	2889330	2878505	12974368	12821966	448.102	70854	70854	78.4031	526.505	31.8
	FDAARGOS_41	1280	Staphylococcus aureus			JYAS00000000	SAMN03255480	SAMN03255480 [https://www.ncbi.nlm.nih.gov/biosample/?term=SAMN03255480]	6	1	32.8745	3027070	1924820	13234546	13182227	439.753	46523	46523	38.9492	478.702	17.89
	FDAARGOS_42	1280	Staphylococcus aureus	CP026073			SAMN03255481	SAMN03255481 [https://www.ncbi.nlm.nih.gov/biosample/?term=SAMN03255481]	1	1	32.8264	2819330	2819334	13667248	13166064	471.554	52559	52559	66.1127	537.667	23.39
	FDAARGOS_43	1280	Staphylococcus aureus	CP026957			SAMN03255482	SAMN03255482 [https://www.ncbi.nlm.nih.gov/biosample/?term=SAMN03255482]	1	1	32.8296	2820630	2820631	11885800	11519725	412.402	125074	125074	112.179	524.581	22.02
	FDAARGOS_44	1280	Staphylococcus aureus			JYAV00000000	SAMN03255483	SAMN03255483 [https://www.ncbi.nlm.nih.gov/biosample/?term=SAMN03255483]	3	1	32.8398	2691670	2426255	15347904	15258197	572.388	142685	142685	130.361	702.748	14.67
	FDAARGOS_45	1280	Staphylococcus aureus			JYAW00000000	SAMN03255484	SAMN03255484 [https://www.ncbi.nlm.nih.gov/biosample/?term=SAMN03255484]	15	2	32.8181	2938810	1178376	15437880	15355980	527.666	146251	146251	99.7221	627.388	11.31
	FDAARGOS_46	1280	Staphylococcus aureus			JYAX00000000	SAMN03255485	SAMN03255485 [https://www.ncbi.nlm.nih.gov/biosample/?term=SAMN03255485]	2	1	32.857	2976430	2278985	13455026	12543618	425.55	108182	108182	107.502	533.052	18.18
	FDAARGOS_47	1280	Staphylococcus aureus	CP026074	CP026075		SAMN03255486	SAMN03255486 [https://www.ncbi.nlm.nih.gov/biosample/?term=SAMN03255486]	2	1	32.8993	2901410	2877716	12636288	12256987	426.564	143451	143451	123.965	550.53	13.78
	FDAARGOS_48	1280	Staphylococcus aureus	CP026953	CP026954,CP026955,CP026956		SAMN03255487	SAMN03255487 [https://www.ncbi.nlm.nih.gov/biosample/?term=SAMN03255487]	4	1	32.8709	2847350	2834575	13608450	13271674	470.674	139938	139938	121.632	592.305	12.93
	FDAARGOS_49	1280	Staphylococcus aureus			JYBA00000000	SAMN03255488	SAMN03255488 [https://www.ncbi.nlm.nih.gov/biosample/?term=SAMN03255488]	13	2	32.8406	3038690	1161412	12726758	12550480	417.062	174534	174534	132.243	549.305	12.82
	FDAARGOS_50	1280	Staphylococcus aureus			JYBB00000000	SAMN03255489	SAMN03255489 [https://www.ncbi.nlm.nih.gov/biosample/?term=SAMN03255489]	4	1	32.9215	2928770	2511156	18557964	17869516	616.09	142966	142966	119.231	735.321	11.19
	FDAARGOS_51	670	Vibrio parahaemolyticus	CP026041,CP026042			SAMN03255431	SAMN03255431 [https://www.ncbi.nlm.nih.gov/biosample/?term=SAMN03255431]	2	1	45.3276	5149220	3316147	16152698	15991951	313.409	322720	322720	147.768	461.177	12.98
	FDAARGOS_52	670	Vibrio parahaemolyticus			JWSR00000000	SAMN03255432	SAMN03255432 [https://www.ncbi.nlm.nih.gov/biosample/?term=SAMN03255432]	4	1	45.2636	5173740	3055024	14607622	14383276	280.526	326861	326861	123.242	403.768	12.47
	FDAARGOS_53	670	Vibrio parahaemolyticus			JWSV00000000	SAMN03255433	SAMN03255433 [https://www.ncbi.nlm.nih.gov/biosample/?term=SAMN03255433]	8	2	45.2275	5318120	2468450	14251770	14070101	266.954	154821	154821	81.8088	348.763	14.88
	FDAARGOS_54	59201	Salmonella enterica subsp. enterica	CP026976			SAMN03255434	SAMN03255434 [https://www.ncbi.nlm.nih.gov/biosample/?term=SAMN03255434]	1	1	52.192	4751280	4751278	14329286	13774317	292.568	318933	318933	150.448	443.016	15.65
	FDAARGOS_55	59205	Salmonella enterica subsp. houtenae			JWSP00000000	SAMN03255435	SAMN03255435 [https://www.ncbi.nlm.nih.gov/biosample/?term=SAMN03255435]	7	1	51.6569	4839710	4443015	14809786	14391481	300.074	337764	337764	136.1	436.174	15.24
	FDAARGOS_56	562	Escherichia coli			JWSO00000000	SAMN03255436	SAMN03255436 [https://www.ncbi.nlm.nih.gov/biosample/?term=SAMN03255436]	22	3	50.8938	5370170	1324979	13786842	13230604	248.613	361566	361566	121.761	370.373	10.39
	FDAARGOS_57	1639	Listeria monocytogenes	CP030101	CP030102		SAMN03255437	SAMN03255437 [https://www.ncbi.nlm.nih.gov/biosample/?term=SAMN03255437]	2	1	38.0025	2935370	2899486	12718756	12609885	433.458	156795	156795	171.261	604.719	14.67
	FDAARGOS_58	1639	Listeria monocytogenes	CP026043			SAMN03255438	SAMN03255438 [https://www.ncbi.nlm.nih.gov/biosample/?term=SAMN03255438]	1	1	38.0269	2906670	2906671	12633560	12547721	435.597	256173	256173	222.155	657.752	14.85
	FDAARGOS_59	623	Shigella flexneri			JWSL00000000	SAMN03255439	SAMN03255439 [https://www.ncbi.nlm.nih.gov/biosample/?term=SAMN03255439]	8	1	50.9	4565834	4202372	16027668	15512672	422.291	221162	221162	203.12	625.23	16.39
	FDAARGOS_60	584	Proteus mirabilis	CP026044			SAMN02934509	SAMN02934509 [https://www.ncbi.nlm.nih.gov/biosample/?term=SAMN02934509]	1	1	38.9073	4105570	4105573	11690200	11616411	285.706	299397	299397	205.55	491.256	14.22
	FDAARGOS_61	546	Citrobacter freundii	CP026045			SAMN02934510	SAMN02934510 [https://www.ncbi.nlm.nih.gov/biosample/?term=SAMN02934510]	1	1	51.8192	5258480	5258481	15378200	15097984	289.775	285993	285993	138.843	428.618	14.19
	FDAARGOS_62	615	Serratia marcescens			JTBU00000000	SAMN02934511	SAMN02934511 [https://www.ncbi.nlm.nih.gov/biosample/?term=SAMN02934511]	4	1	59.6593	5136730	4662218	12619762	12484217	245.302	96270	96270	49.0942	294.397	25.18
	FDAARGOS_63	582	Morganella morganii	CP026046			SAMN02934512	SAMN02934512 [https://www.ncbi.nlm.nih.gov/biosample/?term=SAMN02934512]	1	1	51.1023	4000030	4000026	12426586	12130529	306.189	269235	269235	183.448	489.637	16.4
	FDAARGOS_64	575	Raoultella planticola	CP026047	CP026048,CP026049		SAMN02934513	SAMN02934513 [https://www.ncbi.nlm.nih.gov/biosample/?term=SAMN02934513]	3	1	55.6293	5823930	5489763	13305676	13061271	226.375	337026	337026	128.684	355.059	13.55
	FDAARGOS_65	615	Serratia marcescens	CP026050			SAMN02934514	SAMN02934514 [https://www.ncbi.nlm.nih.gov/biosample/?term=SAMN02934514]	1	1	59.8783	5248420	5248423	25555156	25339214	487.548	348261	348261	148.673	636.221	20.44
	FDAARGOS_66	1134687	Klebsiella michiganensis			JTBQ00000000	SAMN02934515	SAMN02934515 [https://www.ncbi.nlm.nih.gov/biosample/?term=SAMN02934515]	5	1	55.7504	6477700	6071464	13235474	12943137	201.669	368109	368109	125.09	326.758	19.87
	FDAARGOS_67	584	Proteus mirabilis	CP026051			SAMN02934516	SAMN02934516 [https://www.ncbi.nlm.nih.gov/biosample/?term=SAMN02934516]	1	1	38.7851	3955400	3955403	22510306	22399460	571.916	135370	135370	100.837	672.753	25.06
	FDAARGOS_68	158836	Enterobacter hormaechei			JTBO00000000	SAMN02934519	SAMN02934519 [https://www.ncbi.nlm.nih.gov/biosample/?term=SAMN02934519]	1	1	55.7205	4642120	4642123	20958418	20829611	453.167	193633	193633	130.431	583.598	17.04
	FDAARGOS_69	158836	Enterobacter hormaechei			JTBN00000000	SAMN02934520	SAMN02934520 [https://www.ncbi.nlm.nih.gov/biosample/?term=SAMN02934520]	4	1	55.416	5046330	4726653	13852726	12974835	259.543	321380	321380	159.493	419.036	22.05
	FDAARGOS_70	28901	Salmonella enterica	CP026052	CP026053,CP026054		SAMN02934521	SAMN02934521 [https://www.ncbi.nlm.nih.gov/biosample/?term=SAMN02934521]	3	1	52.1686	4786580	4679420	15058646	14857145	313.246	127593	127593	73.2723	386.518	15.51
	FDAARGOS_71	624	Shigella sonnei			JTBL00000000	SAMN02934522	SAMN02934522 [https://www.ncbi.nlm.nih.gov/biosample/?term=SAMN02934522]	3	1	51.0003	4854280	4319210	11660982	11107441	230.941	310517	310517	82.3215	313.262	20.52
	FDAARGOS_72	648	Aeromonas caviae	CP026055			SAMN02934523	SAMN02934523 [https://www.ncbi.nlm.nih.gov/biosample/?term=SAMN02934523]	1	1	61.6889	4518310	4518310	12822062	12567241	280.739	185664	185664	108.009	388.748	21.5
	FDAARGOS_73	546	Citrobacter freundii	CP026056	CP026057,CP026058		SAMN02934525	SAMN02934525 [https://www.ncbi.nlm.nih.gov/biosample/?term=SAMN02934525]	3	1	51.6349	5451220	5064681	14837284	14604799	270.562	196463	196463	88.4664	359.029	13.63
	FDAARGOS_74	623	Shigella flexneri	CP026098	CP026099		SAMN02934526	SAMN02934526 [https://www.ncbi.nlm.nih.gov/biosample/?term=SAMN02934526]	2	1	50.6462	4805860	4576448	15633568	15221853	319.785	404121	404121	117.01	436.795	13.57
	FDAARGOS_75	648	Aeromonas caviae			JTBH00000000	SAMN02934527	SAMN02934527 [https://www.ncbi.nlm.nih.gov/biosample/?term=SAMN02934527]	1	1	61.6711	4555420	4555415	22142858	21904500	485.479	306908	306908	146.384	631.863	19.53
	FDAARGOS_76	648	Aeromonas caviae			JTBG00000000	SAMN02934528	SAMN02934528 [https://www.ncbi.nlm.nih.gov/biosample/?term=SAMN02934528]	10	1	61.0448	4878610	3359547	11352568	10612219	219.529	251652	251652	105.063	324.592	19.15
	FDAARGOS_77	2027919	Enterobacter cloacae complex bacterium	CP026975			SAMN02934530	SAMN02934530 [https://www.ncbi.nlm.nih.gov/biosample/?term=SAMN02934530]	1	1	55.6372	4877000	4876999	13757300	13162398	272.378	216988	216988	107.71	380.088	16.1
	FDAARGOS_78	644	Achromobacter insolitus			JTBD00000000	SAMN02934532	SAMN02934532 [https://www.ncbi.nlm.nih.gov/biosample/?term=SAMN02934532]	7	1	60.973	4927260	3394328	12308714	12154017	249.029	247541	247541	93.7333	342.762	15.1
	FDAARGOS_79	615	Klebsiella quasipneumoniae			JTBC00000000	SAMN02934533	SAMN02934533 [https://www.ncbi.nlm.nih.gov/biosample/?term=SAMN02934533]	14	2	59.7171	5383220	2602020	10836478	10511932	197.077	102369	102369	37.0276	234.105	19.03
	FDAARGOS_80	584	Vibrio diabolicus	CP026059	CP026060,CP026061		SAMN02934535	SAMN02934535 [https://www.ncbi.nlm.nih.gov/biosample/?term=SAMN02934535]	3	1	38.85	4044230	3973559	14919418	14800541	369.563	126134	126134	89.3688	458.931	14.67
	FDAARGOS_81	584	Proteus mirabilis	CP026062			SAMN02934536	SAMN02934536 [https://www.ncbi.nlm.nih.gov/biosample/?term=SAMN02934536]	1	1	38.7614	4077320	4077315	11181846	11061506	273.823	187463	187463	115.989	389.811	14.6
	FDAARGOS_82	95486	Burkholderia cenocepacia			JTAZ00000000	SAMN02700076	SAMN02700076 [https://www.ncbi.nlm.nih.gov/biosample/?term=SAMN02700076]	16	2	66.8916	7319710	2085295	11872896	11644839	160.589	147927	147927	43.4683	204.057	19.49
	FDAARGOS_83	1282	Staphylococcus epidermidis			JTAY00000000	SAMN02934537	SAMN02934537 [https://www.ncbi.nlm.nih.gov/biosample/?term=SAMN02934537]	3	1	32.1262	2579700	2537549	21479080	21351699	835.61	196685	196685	197.696	1033.31	15.52
	FDAARGOS_84	573	Klebsiella pneumoniae			JTAX00000000	SAMN02934538	SAMN02934538 [https://www.ncbi.nlm.nih.gov/biosample/?term=SAMN02934538]	3	1	57.2736	5546840	5333751	11553660	11399812	207.442	333499	333499	127.732	335.174	14.23
	FDAARGOS_85	584	Proteus mirabilis			JTAW00000000	SAMN02934539	SAMN02934539 [https://www.ncbi.nlm.nih.gov/biosample/?term=SAMN02934539]	9	1	38.6714	3945020	2497270	15702262	15556030	397.965	299557	299557	175.772	573.737	13.76
	FDAARGOS_86	545	Citrobacter koseri			JTAV00000000	SAMN02934540	SAMN02934540 [https://www.ncbi.nlm.nih.gov/biosample/?term=SAMN02934540]	1	1	53.806	4727360	4727356	13573378	13351086	285.196	334061	334061	169.566	454.763	15.19
	FDAARGOS_87	588	Providencia stuartii	CP031508	CP031509, CP031510, CP031511, CP031512		SAMN02934542	SAMN02934542 [https://www.ncbi.nlm.nih.gov/biosample/?term=SAMN02934542]	5	1	41.9529	4561090	4391399	17859752	17679866	391.35	76436	76436	54.9804	446.33	24.26
	FDAARGOS_88	217204	Achromobacter insolitus	CP026973	CP026974	JTAT00000000	SAMN02934544	SAMN02934544 [https://www.ncbi.nlm.nih.gov/biosample/?term=SAMN02934544]	2	1	64.9602	6893040	6523893	12100786	11927113	174.665	156304	156304	60.2986	234.964	15.57
	FDAARGOS_89	573	Klebsiella pneumoniae			LRMQ00000000	SAMN03996264	SAMN03996264 [https://www.ncbi.nlm.nih.gov/biosample/?term=SAMN03996264]	5	1	57.0186	5584590	5151664	14623328	13735457	248.372	266081	266081	137.308	385.68	22.317
	FDAARGOS_90	624	Shigella sonnei	CP014099	CP014096,CP014097,CP014098,CP014100,CP014101		SAMN03996263	SAMN03996263 [https://www.ncbi.nlm.nih.gov/biosample/?term=SAMN03996263]	6	1	51.0013	4988240	4878853	8781530	8399970	170.053	285882	285882	85.5762	255.63	23.647
	FDAARGOS_91	573	Klebsiella pneumoniae			LORK00000000	SAMN03996262	SAMN03996262 [https://www.ncbi.nlm.nih.gov/biosample/?term=SAMN03996262]	8	1	56.8033	5980030	5428252	12627956	12095325	204.183	282737	282737	131.134	335.317	17.72
	FDAARGOS_92	40324	Stenotrophomonas maltophilia	CP014014			SAMN03996266	SAMN03996266 [https://www.ncbi.nlm.nih.gov/biosample/?term=SAMN03996266]	1	1	66.2613	4820220	4820221	12284886	12075641	252.833	291675	291675	177.176	430.009	20.76
	FDAARGOS_93	1463165	Klebsiella quasipneumoniae	CP014071	CP014072,CP014073		SAMN03996259	SAMN03996259 [https://www.ncbi.nlm.nih.gov/biosample/?term=SAMN03996259]	3	1	57.7363	5513030	5284722	9346864	9292800	170.195	221322	221322	136.542	306.737	25.45
	FDAARGOS_94	28901	Salmonella enterica	CP014051	CP014050		SAMN03996249	SAMN03996249 [https://www.ncbi.nlm.nih.gov/biosample/?term=SAMN03996249]	2	1	52.2386	4951380	4857473	11674750	11588691	236.356	161978	161978	117.03	353.386	23.217
	FDAARGOS_95	562	Escherichia coli	CP014092	CP014074,CP014075,CP014076,CP014077,CP014078,CP014079,CP014080,CP014081,CP014082,CP014083,CP014084,CP014085,CP014086,CP014087,CP014088,CP014089,CP014090,CP014091		SAMN03996336	SAMN03996336 [https://www.ncbi.nlm.nih.gov/biosample/?term=SAMN03996336]	19	1	50.3989	5655050	5363962	41291094	40696198	726.798	363776	363776	183.551	910.349	17.362
	FDAARGOS_96	50719	Vibrio diabolicus	CP014094, CP014095	CP014093		SAMN03996337	SAMN03996337 [https://www.ncbi.nlm.nih.gov/biosample/?term=SAMN03996337]	3	1	44.8529	5173620	3274995	11315398	2439445	47.6049	76713	76713	50.3616	97.9664	14.506
	FDAARGOS_97	663	Vibrio alginolyticus			LOSN00000000	SAMN03996338	SAMN03996338 [https://www.ncbi.nlm.nih.gov/biosample/?term=SAMN03996338]	2	1	44.6765	5177840	3345160	10525366	10467516	204.174	223279	223279	144.808	348.982	20.223
	FDAARGOS_98	663	Vibrio alginolyticus			LRIG00000000	SAMN03996257	SAMN03996257 [https://www.ncbi.nlm.nih.gov/biosample/?term=SAMN03996257]	3	1	44.6539	5210470	3352187	16306926	16216851	314.277	119531	119531	89.7208	403.998	23.852
	FDAARGOS_99	50719	Vibrio diabolicus	CP014133,CP014134			SAMN03996254	SAMN03996254 [https://www.ncbi.nlm.nih.gov/biosample/?term=SAMN03996254]	2	1	44.8594	5131800	3256603	14118766	13990610	275.295	103217	103217	70.3604	345.656	25.144
	FDAARGOS_100	676	Vibrio fluvialis	CP014032,CP014033			SAMN03996261	SAMN03996261 [https://www.ncbi.nlm.nih.gov/biosample/?term=SAMN03996261]	2	1	50.1761	4867550	3150565	14379874	14320214	297.086	265547	265547	198.386	495.472	26.24
	FDAARGOS_101	666	Vibrio cholerae			LOSM00000000	SAMN03996319	SAMN03996319 [https://www.ncbi.nlm.nih.gov/biosample/?term=SAMN03996319]	7	1	47.4979	4216090	2604894	17713536	17631786	422.355	170908	170908	117.727	540.082	22.688
	FDAARGOS_102	666	Vibrio cholerae			LRIK00000000	SAMN03996252	SAMN03996252 [https://www.ncbi.nlm.nih.gov/biosample/?term=SAMN03996252]	3	1	47.4718	4071480	2956074	14595536	14542097	360.702	115243	115243	85.5118	446.214	31.42
	FDAARGOS_103	140100	Vibrio albensis			LOSL00000000	SAMN03996320	SAMN03996320 [https://www.ncbi.nlm.nih.gov/biosample/?term=SAMN03996320]	2	1	47.5844	4036050	2902028	9578934	9518285	238.164	145916	145916	103.406	341.57	23.57
	FDAARGOS_104	676	Vibrio fluvialis	CP014034, CP014035			SAMN03996321	SAMN03996321 [https://www.ncbi.nlm.nih.gov/biosample/?term=SAMN03996321]	2	1	49.9257	4827730	3155838	14843914	14756204	308.638	284171	284171	184.584	493.223	22.494
	FDAARGOS_105	50719	Vibrio diabolicus	CP014036,CP014037			SAMN03996322	SAMN03996322 [https://www.ncbi.nlm.nih.gov/biosample/?term=SAMN03996322]	2	1	44.815	5426150	3393494	17750496	17652145	328.493	229145	229145	147.148	475.641	21.47
	FDAARGOS_106	669	Vibrio harveyi			LRIF00000000	SAMN03996255	SAMN03996255 [https://www.ncbi.nlm.nih.gov/biosample/?term=SAMN03996255]	2	1	44.848	5954880	3602148	16688752	16604637	281.583	155890	155890	85.5197	367.103	23.278
	FDAARGOS_107	669	Vibrio harveyi	CP014038,CP014039			SAMN03996323	SAMN03996323 [https://www.ncbi.nlm.nih.gov/biosample/?term=SAMN03996323]	2	1	44.9027	6038930	3718359	16590114	16477840	275.572	140031	140031	79.3437	354.916	23.203
	FDAARGOS_108	663	Vibrio alginolyticus	CP014053,CP014054	CP014052		SAMN03996324	SAMN03996324 [https://www.ncbi.nlm.nih.gov/biosample/?term=SAMN03996324]	3	1	44.4712	5446030	3418310	10189710	10017667	185.739	279873	279873	179.473	365.212	22.448
	FDAARGOS_109	669	Vibrio harveyi			LOSK00000000	SAMN03996325	SAMN03996325 [https://www.ncbi.nlm.nih.gov/biosample/?term=SAMN03996325]	2	1	44.9793	5758390	3540268	17379994	17307143	303.453	235546	235546	148.867	452.321	19.399
	FDAARGOS_110	663	Vibrio alginolyticus	CP014040, CP014041			SAMN03996326	SAMN03996326 [https://www.ncbi.nlm.nih.gov/biosample/?term=SAMN03996326]	2	1	44.5483	5268680	3434696	13481958	13416554	257.127	256352	256352	174.987	432.114	23.822
	FDAARGOS_111	673	Grimontia hollisae	CP014055,CP014056			SAMN03996327	SAMN03996327 [https://www.ncbi.nlm.nih.gov/biosample/?term=SAMN03996327]	2	1	49.5102	3998440	3215321	7178838	7114474	179.695	141567	141567	125.963	305.658	23.958
	FDAARGOS_112	674	Vibrio mimicus	CP014042-CP014043			SAMN03996328	SAMN03996328 [https://www.ncbi.nlm.nih.gov/biosample/?term=SAMN03996328]	2	1	46.3828	4438700	3091045	11364606	11315496	257.418	204309	204309	128.717	386.135	26.237
	FDAARGOS_113	674	Vibrio mimicus			LOSJ00000000	SAMN03996329	SAMN03996329 [https://www.ncbi.nlm.nih.gov/biosample/?term=SAMN03996329]	2	1	46.1901	4432090	3051225	15134790	15076464	343.548	69520	69520	53.5312	397.079	26.283
	FDAARGOS_114	663	Vibrio alginolyticus	CP014044,CP014045			SAMN03996330	SAMN03996330 [https://www.ncbi.nlm.nih.gov/biosample/?term=SAMN03996330]	2	1	44.6842	5178270	3372141	13458236	13402683	261.303	286521	286521	196.874	458.177	22.54
	FDAARGOS_115	670	Vibrio parahaemolyticus	CP014046-CP014047			SAMN03996250	SAMN03996250 [https://www.ncbi.nlm.nih.gov/biosample/?term=SAMN03996250]	2	1	45.33	5152460	3286802	13456466	13410048	262.811	158919	158919	122.608	385.419	24.626
	FDAARGOS_116	672	Vibrio vulnificus			LOSI00000000	SAMN03996331	SAMN03996331 [https://www.ncbi.nlm.nih.gov/biosample/?term=SAMN03996331]	2	1	46.8429	4950610	3224241	11858734	11822387	241.187	191206	191206	134.084	375.27	24.869
	FDAARGOS_117	672	Vibrio vulnificus			LORY00000000	SAMN03996332	SAMN03996332 [https://www.ncbi.nlm.nih.gov/biosample/?term=SAMN03996332]	3	1	46.9381	5030260	3257722	19995088	19836239	398.253	66398	66398	53.5324	451.785	25.994
	FDAARGOS_118	672	Vibrio vulnificus			LOSH00000000	SAMN03996333	SAMN03996333 [https://www.ncbi.nlm.nih.gov/biosample/?term=SAMN03996333]	4	1	46.7073	5048270	3260687	12869440	12784636	255.72	267244	267244	168.164	423.884	22.44
	FDAARGOS_119	672	Vibrio vulnificus	CP014048.1,CP014049.1			SAMN03996334	SAMN03996334 [https://www.ncbi.nlm.nih.gov/biosample/?term=SAMN03996334]	2	1	46.8646	4978800	3236438	15488570	15398241	312.304	144790	144790	122.077	434.381	25.454
	FDAARGOS_120	670	Vibrio parahaemolyticus			LOSG00000000	SAMN03996335	SAMN03996335 [https://www.ncbi.nlm.nih.gov/biosample/?term=SAMN03996335]	3	2	45.2461	5332470	2511191	10689260	10642238	201.515	186109	186109	106.757	308.273	17.239
	FDAARGOS_121	287	Pseudomonas aeruginosa			LORX00000000	SAMN03996267	SAMN03996267 [https://www.ncbi.nlm.nih.gov/biosample/?term=SAMN03996267]	3	1	65.9845	6960790	6942846	13947064	13697697	198.587	293202	293202	102.555	301.142	17.197
	FDAARGOS_122	35703	Citrobacter amalonaticus	CP014015			SAMN03996265	SAMN03996265 [https://www.ncbi.nlm.nih.gov/biosample/?term=SAMN03996265]	1	1	53.7323	4904610	4904610	13420970	13170424	270.943	296216	296216	162.445	433.387	14.73
	FDAARGOS_123	470	Acinetobacter baumannii			LORJ00000000	SAMN03996270	SAMN03996270 [https://www.ncbi.nlm.nih.gov/biosample/?term=SAMN03996270]	3	1	39.0362	3990560	3864991	10581496	10396072	263.013	181014	181014	142.229	405.242	23.421
	FDAARGOS_124	1286	Staphylococcus simulans	CP014016			SAMN03996269	SAMN03996269 [https://www.ncbi.nlm.nih.gov/biosample/?term=SAMN03996269]	1	1	35.9502	2647550	2647552	12688290	12574892	479.575	177744	177744	272.636	752.212	13.705
	FDAARGOS_125	614	Serratia liquefaciens	CP014017			SAMN03996271	SAMN03996271 [https://www.ncbi.nlm.nih.gov/biosample/?term=SAMN03996271]	1	1	55.3312	5284740	5284740	14197442	13887970	265.078	242038	242038	168.495	433.572	22.346
	FDAARGOS_126	93218	Pandoraea apista	CP014018			SAMN03996272	SAMN03996272 [https://www.ncbi.nlm.nih.gov/biosample/?term=SAMN03996272]	1	1	62.6978	5326500	5326503	15219698	15132502	286.814	132842	132842	103.358	390.172	32.683
	FDAARGOS_127	573	Klebsiella pneumoniae			LORW00000000	SAMN03996268	SAMN03996268 [https://www.ncbi.nlm.nih.gov/biosample/?term=SAMN03996268]	3	1	57.2108	5594700	5424227	10111826	9937125	179.232	166706	166706	91.2463	270.478	24.04
	FDAARGOS_128	624	Shigella sonnei			LOSF00000000	SAMN03996274	SAMN03996274 [https://www.ncbi.nlm.nih.gov/biosample/?term=SAMN03996274]	2	1	51.0278	4994330	4909812	10168194	9259797	187.197	491100	491100	167.063	354.26	17.1
	FDAARGOS_129	106654	Acinetobacter nosocomialis	CP014019			SAMN03996318	SAMN03996318 [https://www.ncbi.nlm.nih.gov/biosample/?term=SAMN03996318]	1	1	38.7809	4002680	4002679	8934840	8783902	221.555	223250	223250	212.886	434.441	21
	FDAARGOS_130	1283	Staphylococcus haemolyticus			LOSE00000000	SAMN03996273	SAMN03996273 [https://www.ncbi.nlm.nih.gov/biosample/?term=SAMN03996273]	2	1	32.792	2695520	2657633	15210174	14937853	559.531	101899	101899	114.758	674.288	22.898
	FDAARGOS_131	1876769	Acinetobacter sp. FDAARGOS_131			LORV00000000	SAMN03996275	SAMN03996275 [https://www.ncbi.nlm.nih.gov/biosample/?term=SAMN03996275]	8	1	38.7181	4127630	3978782	9940660	9465627	231.518	214808	214808	174.661	406.179	21.459
	FDAARGOS_132	1117645	Elizabethkingia anophelis	CP014020			SAMN03996277	SAMN03996277 [https://www.ncbi.nlm.nih.gov/biosample/?term=SAMN03996277]	1	1	35.6835	3998390	3998386	10758794	10657820	269.154	94174	94174	99.4771	368.631	24.718
	FDAARGOS_133	85698	Achromobacter xylosoxidans			LOSD00000000	SAMN03996276	SAMN03996276 [https://www.ncbi.nlm.nih.gov/biosample/?term=SAMN03996276]	8	1	67.5742	6688020	6233405	7449544	7340566	110.819	182586	182586	94.345	205.164	26.029
	FDAARGOS_134	1117645	Elizabethkingia anophelis	CP014021			SAMN03996278	SAMN03996278 [https://www.ncbi.nlm.nih.gov/biosample/?term=SAMN03996278]	1	1	35.6835	3998380	3998385	11277762	11193950	282.698	76928	76928	64.8849	347.583	22.114
	FDAARGOS_135	1280	Staphylococcus aureus			LOSC00000000	SAMN03996279	SAMN03996279 [https://www.ncbi.nlm.nih.gov/biosample/?term=SAMN03996279]	6	1	32.728	3085150	2884359	12973652	12776801	418.175	149759	149759	171.91	590.084	16.714
	FDAARGOS_136	1290	Staphylococcus hominis	CP014107	CP014102, CP014103, CP014104,CP014105, CP014106, CP014108		SAMN03996281	SAMN03996281 [https://www.ncbi.nlm.nih.gov/biosample/?term=SAMN03996281]	7	1	31.5783	2268050	2217038	13603054	13263671	590.516	93611	93611	118.129	708.644	22.281
	FDAARGOS_137	29385	Staphylococcus saprophyticus	CP014057	CP014058		SAMN03996280	SAMN03996280 [https://www.ncbi.nlm.nih.gov/biosample/?term=SAMN03996280]	2	1	33.2183	2579170	2551249	11651926	11603961	454.301	43498	43498	62.2506	516.552	24.051
	FDAARGOS_138	1352	Enterococcus faecium			LORO00000000	SAMN03996282	SAMN03996282 [https://www.ncbi.nlm.nih.gov/biosample/?term=SAMN03996282]	8	1	37.6345	3248590	2866364	8732730	8396511	261.008	101915	101915	56.9185	317.926	28.918
	FDAARGOS_139	548	Klebsiella aerogenes	CP014748	CP014747		SAMN03996283	SAMN03996283 [https://www.ncbi.nlm.nih.gov/biosample/?term=SAMN03996283]	2	1	55.0532	5297800	5215793	14128498	13808355	263.183	321557	321557	190.555	453.738	19.65
	FDAARGOS_140	1280	Staphylococcus aureus	CP027101	CP027099,CP027100,CP027102		SAMN03996284	SAMN03996284 [https://www.ncbi.nlm.nih.gov/biosample/?term=SAMN03996284]	4	1	32.8107	2913280	2907116	11258486	10970899	380.27	60988	60988	67.7671	448.037	22.814
	FDAARGOS_141	28035	Staphylococcus lugdunensis	CP014022			SAMN03996285	SAMN03996285 [https://www.ncbi.nlm.nih.gov/biosample/?term=SAMN03996285]	1	1	33.8009	2571830	2571829	10365334	10086367	396.03	156813	156813	197.321	593.35	19.999
	FDAARGOS_142	562	Escherichia coli			LORP00000000	SAMN03996286	SAMN03996286 [https://www.ncbi.nlm.nih.gov/biosample/?term=SAMN03996286]	13	1	50.76	5683070	4805389	16474098	16164471	287.245	132791	132791	60.8485	348.094	21.11
	FDAARGOS_143	28035	Staphylococcus lugdunensis	CP014023			SAMN03996287	SAMN03996287 [https://www.ncbi.nlm.nih.gov/biosample/?term=SAMN03996287]	1	1	33.949	2613880	2613879	11345574	11261382	435.031	57205	57205	65.6245	500.656	21.54
	FDAARGOS_144	562	Escherichia coli	CP014111	CP014109, CP014110, CP014112		SAMN03996288	SAMN03996288 [https://www.ncbi.nlm.nih.gov/biosample/?term=SAMN03996288]	4	1	50.6718	5022150	4829687	10875792	10630840	213.725	248629	248629	158.106	371.832	19.454
	FDAARGOS_145	588	Providencia stuartii	CP014024			SAMN03996292	SAMN03996292 [https://www.ncbi.nlm.nih.gov/biosample/?term=SAMN03996292]	1	1	41.2518	4305110	4305109	13552022	13383693	313.92	271150	271150	167.469	481.389	21.439
	FDAARGOS_146	1702171	Streptococcus sp. FDAARGOS_146			LOSA00000000	SAMN03996291	SAMN03996291 [https://www.ncbi.nlm.nih.gov/biosample/?term=SAMN03996291]	1	1	38.0946	1930240	1930245	18577096	18495224	967.474	63465	63465	90.5497	1058.02	26.939
	FDAARGOS_147	85698	Achromobacter xylosoxidans	CP014060	CP014059		SAMN03996290	SAMN03996290 [https://www.ncbi.nlm.nih.gov/biosample/?term=SAMN03996290]	2	1	68.2657	6886960	6864988	11497722	11443032	167.761	246191	246191	113.854	281.615	24.57
	FDAARGOS_148	1283	Staphylococcus haemolyticus			LORN00000000	SAMN03996289	SAMN03996289 [https://www.ncbi.nlm.nih.gov/biosample/?term=SAMN03996289]	16	1	32.5631	2828330	1906789	14795874	14588216	520.789	96336	96336	85.1996	605.988	20.36
	FDAARGOS_149	1314	Streptococcus pyogenes	CP014027			SAMN03996295	SAMN03996295 [https://www.ncbi.nlm.nih.gov/biosample/?term=SAMN03996295]	1	1	38.5414	1839640	1839644	12390162	12337891	677.242	50540	50540	81.3336	758.575	25.567
	FDAARGOS_150	85698	Achromobacter xylosoxidans	CP014028			SAMN03996294	SAMN03996294 [https://www.ncbi.nlm.nih.gov/biosample/?term=SAMN03996294]	1	1	67.8431	6268750	6268754	13711664	13596538	219	222508	222508	113.89	332.89	22.682
	FDAARGOS_151	1292	Staphylococcus warneri			LORQ00000000	SAMN03996298	SAMN03996298 [https://www.ncbi.nlm.nih.gov/biosample/?term=SAMN03996298]	3	1	32.7418	2589810	2501222	14170492	13665908	532.856	102149	102149	151.038	683.894	19.238
	FDAARGOS_152	548	Klebsiella aerogenes	CP014029			SAMN03996296	SAMN03996296 [https://www.ncbi.nlm.nih.gov/biosample/?term=SAMN03996296]	1	1	55.0006	5317140	5317141	11056802	10801156	205.116	199882	199882	129.621	334.736	23.754
	FDAARGOS_153	1282	Staphylococcus epidermidis	CP014119	CP014116, CP014117, CP014118, CP014120		SAMN03996299	SAMN03996299 [https://www.ncbi.nlm.nih.gov/biosample/?term=SAMN03996299]	5	1	32.1494	2551960	2497739	9806466	9680242	383.033	80399	80399	85.9459	468.979	21.643
	FDAARGOS_154	287	Pseudomonas aeruginosa			LORM00000000	SAMN03996297	SAMN03996297 [https://www.ncbi.nlm.nih.gov/biosample/?term=SAMN03996297]	5	1	65.7872	6848310	6800405	7079304	6953251	102.516	246260	246260	125.627	228.143	21.78
	FDAARGOS_155	1896336	Citrobacter sp.	CP014030			SAMN03996300	SAMN03996300 [https://www.ncbi.nlm.nih.gov/biosample/?term=SAMN03996300]	1	1	51.9288	4727430	4727434	9786782	9695737	207.076	281613	281613	177.564	384.64	19.855
	FDAARGOS_156	573	Klebsiella pneumoniae	CP014123	CP014121, CP014122, CP014124, CP014125		SAMN03996301	SAMN03996301 [https://www.ncbi.nlm.nih.gov/biosample/?term=SAMN03996301]	5	1	57.1003	5550640	5264538	10185562	10101950	183.779	274101	274101	142.417	326.196	19.325
	FDAARGOS_157	1282	Staphylococcus epidermidis			LORL00000000	SAMN03996302	SAMN03996302 [https://www.ncbi.nlm.nih.gov/biosample/?term=SAMN03996302]	3	1	32.182	2597700	2541808	13413044	13178102	512.24	110300	110300	134.813	647.053	17.19
	FDAARGOS_158	546367	Hafnia paralvei	CP014031			SAMN03996303	SAMN03996303 [https://www.ncbi.nlm.nih.gov/biosample/?term=SAMN03996303]	1	1	48.2035	4513710	4513714	10381330	10298262	230.383	246082	246082	167.097	397.48	19.799
	FDAARGOS_159	1280	Staphylococcus aureus	CP014064	CP014063		SAMN03996304	SAMN03996304 [https://www.ncbi.nlm.nih.gov/biosample/?term=SAMN03996304]	2	1	32.821	2839180	2801196	13177372	12944076	460.346	78414	78414	109.831	570.176	20.486
	FDAARGOS_160	470934	Pantoea vagans	CP014129	CP014126, CP014127, CP014128		SAMN03996307	SAMN03996307 [https://www.ncbi.nlm.nih.gov/biosample/?term=SAMN03996307]	4	1	55.0622	4808860	4050121	13346430	13282788	278.894	209815	209815	128.008	406.902	24.205
	FDAARGOS_161	1290	Staphylococcus hominis	CP014132	CP014130, CP014131		SAMN03996306	SAMN03996306 [https://www.ncbi.nlm.nih.gov/biosample/?term=SAMN03996306]	3	1	32.1535	2515730	2485441	12125710	12051923	483.725	81798	81798	82.3301	566.055	18.74
	FDAARGOS_162	85698	Achromobacter xylosoxidans	CP014065	CP014066		SAMN03996305	SAMN03996305 [https://www.ncbi.nlm.nih.gov/biosample/?term=SAMN03996305]	2	1	67.5561	6565740	6547320	7651082	7588800	116.701	270070	270070	117.738	234.439	22.959
	FDAARGOS_163	1350	Enterococcus sp. FDAARGOS_163	CP014067	CP014068		SAMN03996308	SAMN03996308 [https://www.ncbi.nlm.nih.gov/biosample/?term=SAMN03996308]	2	1	42.3264	3821480	3733350	10139518	10069221	266.042	73112	73112	70.5224	336.564	25.024
	FDAARGOS_164	545	Citrobacter koseri			LORR00000000	SAMN03996311	SAMN03996311 [https://www.ncbi.nlm.nih.gov/biosample/?term=SAMN03996311]	13	1	53.643	4985230	3948405	11695408	11646528	235.904	169798	169798	88.1195	324.023	18.683
	FDAARGOS_165	35703	Citrobacter amalonaticus	CP014070	CP014069		SAMN03996309	SAMN03996309 [https://www.ncbi.nlm.nih.gov/biosample/?term=SAMN03996309]	2	1	53.121	5084040	5030678	12044806	11971268	237.757	287323	287323	176.052	413.808	19.345
	FDAARGOS_166	35703	Citrobacter amalonaticus			LORU00000000	SAMN03996310	SAMN03996310 [https://www.ncbi.nlm.nih.gov/biosample/?term=SAMN03996310]	1	1	53.2993	4934000	4934003	8459922	8400931	171.926	256271	256271	187.552	359.478	20.672
	FDAARGOS_167	303	Pseudomonas putida	CP014025			SAMN03996312	SAMN03996312 [https://www.ncbi.nlm.nih.gov/biosample/?term=SAMN03996312]	1	1	61.5912	4865090	4865091	9550400	9476761	196.696	264387	264387	166.58	363.276	16.77
	FDAARGOS_168	29385	Staphylococcus saprophyticus	CP014113	CP014114, CP014115		SAMN03996313	SAMN03996313 [https://www.ncbi.nlm.nih.gov/biosample/?term=SAMN03996313]	3	1	33.2055	2650140	2583619	14719770	14195125	540.808	105753	105753	133.275	674.083	19.07
	FDAARGOS_169	1280	Staphylococcus aureus			LORT00000000	SAMN03996293	SAMN03996293 [https://www.ncbi.nlm.nih.gov/biosample/?term=SAMN03996293]	3	1	32.7663	2901230	2897178	12362150	11888723	413.769	52512	52512	55.3224	469.091	22.844
	FDAARGOS_170	562	Escherichia coli FDAARGOS_170			LORS00000000	SAMN03996315	SAMN03996315 [https://www.ncbi.nlm.nih.gov/biosample/?term=SAMN03996315]	1	1	50.4391	5236230	5236233	8488170	8381853	161.665	287947	287947	158.966	320.632	18.602
	FDAARGOS_171	303	Pseudomonas putida	CP014062	CP014061		SAMN03996317	SAMN03996317 [https://www.ncbi.nlm.nih.gov/biosample/?term=SAMN03996317]	2	1	61.8328	5897270	5836684	34506054	34251280	586.558	250399	250399	139.487	726.046	23.744
	FDAARGOS_172	582	Morganella morganii	CP014026			SAMN03996316	SAMN03996316 [https://www.ncbi.nlm.nih.gov/biosample/?term=SAMN03996316]	1	1	50.99	3908040	3908044	15270638	15240354	393.852	298418	298418	232.843	626.696	13.33
	FDAARGOS_173	29388	Staphylococcus capitis			LORZ00000000	SAMN03996314	SAMN03996314 [https://www.ncbi.nlm.nih.gov/biosample/?term=SAMN03996314]	4	1	32.9575	2602550	1495377	14493296	14465262	561.354	31364	31364	36.5004	597.854	11.556
	FDAARGOS_174	774	Bartonella bacilliformis	CP014012			SAMN03996253	SAMN03996253 [https://www.ncbi.nlm.nih.gov/biosample/?term=SAMN03996253]	1	1	38.2409	1443410	1443410	14262160	14183469	992.408	62207	62207	158.913	1151.32	22.307
	FDAARGOS_175	283166	Bartonella henselae str. Houston-1			LRIJ00000000	SAMN03996256	SAMN03996256 [https://www.ncbi.nlm.nih.gov/biosample/?term=SAMN03996256]	2	1	38.2531	2014750	1979779	13339018	13263618	664.881	47742	47742	83.979	748.86	24.725
	FDAARGOS_176	518	Bordetella bronchiseptica	CP014013			SAMN03996258	SAMN03996258 [https://www.ncbi.nlm.nih.gov/biosample/?term=SAMN03996258]	1	1	68.0766	5339230	5339230	12039954	11945063	225.941	165377	165377	122.924	348.864	24.924
	FDAARGOS_177	519	Bordetella parapertussis			LRII00000000	SAMN03996248	SAMN03996248 [https://www.ncbi.nlm.nih.gov/biosample/?term=SAMN03996248]	1	1	68.0915	4800740	4800737	16696206	16535118	347.838	145249	145249	106.388	454.226	25.939
	FDAARGOS_178	568706	Bordetella pertussis 18323			LRIH00000000	SAMN03996251	SAMN03996251 [https://www.ncbi.nlm.nih.gov/biosample/?term=SAMN03996251]	4	1	67.6748	4136100	3304537	15062324	14910860	364.073	394486	394486	209.407	573.481	24.396
	FDAARGOS_179	520	Bordetella pertussis	CP014153			SAMN03996260	SAMN03996260 [https://www.ncbi.nlm.nih.gov/biosample/?term=SAMN03996260]	1	1	67.7111	4100860	4100859	14931692	14809341	364.665	514259	514259	237.49	602.156	23.4
	FDAARGOS_180	33945	Enterococcus avium			NBSM00000000	SAMN04327388	SAMN04327388 [https://www.ncbi.nlm.nih.gov/biosample/?term=SAMN04327388]	4	1	39.0846	4571440	3262354	15349268	15288494	337.749	134109	134109	70.9849	408.734	12.1976
	FDAARGOS_182	33945	Enterococcus avium			NBSL00000000	SAMN04327390	SAMN04327390 [https://www.ncbi.nlm.nih.gov/biosample/?term=SAMN04327390]	3	1	39.075	4537260	3127738	25816762	25388286	844.483	142330	142330	122.272	966.755	21.43
	FDAARGOS_183	33945	Enterococcus avium			PDXR00000000	SAMN04327391	SAMN04327391 [https://www.ncbi.nlm.nih.gov/biosample/?term=SAMN04327391]	2	1	39.0675	4574710	3297278	16188250	15533251	512.339	184220	184220	189.611	701.951	not reported at time of publication
	FDAARGOS_184	33945	Enterococcus avium	CP024590			SAMN04327392	SAMN04327392 [https://www.ncbi.nlm.nih.gov/biosample/?term=SAMN04327392]	3	1	38.6895	4913240	3722788	20506050	20032204	615.169	174200	174200	181.463	796.632	not reported at time of publication
	FDAARGOS_185	33945	Enterococcus avium			PDXQ00000000	SAMN04327393	SAMN04327393 [https://www.ncbi.nlm.nih.gov/biosample/?term=SAMN04327393]	2	1	39.1897	4507280	3224708	23856334	23225167	776.924	168389	168389	215.276	992.201	not reported at time of publication
	FDAARGOS_186	61647	Pluralibacter gergoviae	CP020388			SAMN05004741	SAMN05004741 [https://www.ncbi.nlm.nih.gov/biosample/?term=SAMN05004741]	1	1	58.9679	5407890	5407891	20950520	20659023	576.539	109443	109443	123.076	699.615	16.8115
	FDAARGOS_187	95486	Burkholderia cenocepacia			POVZ00000000	SAMN05004742	SAMN05004742 [https://www.ncbi.nlm.nih.gov/biosample/?term=SAMN05004742]	6	2	67.3612	7465330	3676905	12731282	12539844	169.637	196980	196980	73.0999	242.737	14.0287
	FDAARGOS_188	32009	Burkholderia gladioli pv. gladioli	CP022210, CP022213	CP022209, CP022211, CP022212		SAMN05004743	SAMN05004743 [https://www.ncbi.nlm.nih.gov/biosample/?term=SAMN05004743]	5	1	67.6227	8890830	4667683	13887960	13625022	154.699	113049	113049	58.2395	212.938	not reported at time of publication
	FDAARGOS_189	95486	Burkholderia cenocepacia			NBSO00000000	SAMN05004744	SAMN05004744 [https://www.ncbi.nlm.nih.gov/biosample/?term=SAMN05004744]	9	2	66.8698	8094400	3547507	14994312	14871855	185.509	262365	262365	113.869	299.378	12.9629
	FDAARGOS_190	1314	Streptococcus pyogenes			NBTO00000000	SAMN04875527	SAMN04875527 [https://www.ncbi.nlm.nih.gov/biosample/?term=SAMN04875527]	1	1	38.5502	1763880	1763879	23460652	23138499	1979.84	163663	163663	311.828	2291.67	26.9271
	FDAARGOS_191	670	Vibrio parahaemolyticus	CP020427, CP020428			SAMN04875528	SAMN04875528 [https://www.ncbi.nlm.nih.gov/biosample/?term=SAMN04875528]	2	1	45.3853	5173290	3295711	13551762	13390317	261.333	141528	141528	151.307	412.639	15.6746
	FDAARGOS_192	1839799	Streptococcus sp. FDAARGOS_192	CP020431.2	CP020429.2,CP020430.1		SAMN04875529	SAMN04875529 [https://www.ncbi.nlm.nih.gov/biosample/?term=SAMN04875529]	3	1	39.6102	2435470	2208027	17121034	16828949	1042.98	99326	99326	191.634	1234.61	15.1436
	FDAARGOS_194	69393	Pantoea sp. FDAARGOS_194			NWFM00000000	SAMN04875531	SAMN04875531 [https://www.ncbi.nlm.nih.gov/biosample/?term=SAMN04875531]	6	1	58.7572	4877110	4039592	14992680	14666352	303.689	180430	180430	145.037	448.726	13.7739
	FDAARGOS_195	520	Bordetella pertussis			NBTQ00000000	SAMN04875532	SAMN04875532 [https://www.ncbi.nlm.nih.gov/biosample/?term=SAMN04875532]	1	1	67.6869	4123500	4123505	16564638	16330941	399.912	484843	484843	220.102	620.014	16.9564
	FDAARGOS_196	139	Borreliella burgdorferi			NBTP00000000	SAMN04875533	SAMN04875533 [https://www.ncbi.nlm.nih.gov/biosample/?term=SAMN04875533]	12	1	28.4871	1340420	911226	14568214	14452830	1088.66	97397	97397	212.683	1301.35	15.5671
	FDAARGOS_197	1717	Corynebacterium diphtheriae	CP020410			SAMN04875534	SAMN04875534 [https://www.ncbi.nlm.nih.gov/biosample/?term=SAMN04875534]	1	1	53.4777	2489000	2489000	11128812	11012124	446.692	149431	149431	198.31	645.003	15.7717
	FDAARGOS_198	1117645	Elizabethkingia anophelis	CP023010			SAMN04875535	SAMN04875535 [https://www.ncbi.nlm.nih.gov/biosample/?term=SAMN04875535]	1	1	35.8184	4074210	4074206	14094984	14040696	348.048	176014	176014	157.587	505.635	17.69
	FDAARGOS_199	727	Haemophilus influenzae	CP020411			SAMN04875536	SAMN04875536 [https://www.ncbi.nlm.nih.gov/biosample/?term=SAMN04875536]	1	1	38.1402	1830600	1830602	12231248	12179771	671.93	37817	37817	92.0109	763.941	26.57
	FDAARGOS_200	28082	Legionella anisa			NBTX00000000	SAMN04875537	SAMN04875537 [https://www.ncbi.nlm.nih.gov/biosample/?term=SAMN04875537]	4	1	38.2563	4564420	4234341	17540728	17421051	385.39	227819	227819	142.739	528.129	22.79
	FDAARGOS_201	450	Legionella longbeachae	CP020412			SAMN04875538	SAMN04875538 [https://www.ncbi.nlm.nih.gov/biosample/?term=SAMN04875538]	1	1	37.064	4162730	4162732	18870132	18481059	448.282	270824	270824	226.884	675.166	14.69
	FDAARGOS_202	91891	Legionella pneumophila subsp. pneumophila			NBTW00000000	SAMN04875539	SAMN04875539 [https://www.ncbi.nlm.nih.gov/biosample/?term=SAMN04875539]	3	1	38.3919	3460520	3428047	10498482	10410448	303.755	67117	67117	68.7295	372.484	24.34
	FDAARGOS_203	44275	Leptospira interrogans serovar Copenhageni	CP020414	CP020413		SAMN04875540	SAMN04875540 [https://www.ncbi.nlm.nih.gov/biosample/?term=SAMN04875540]	2	1	35.0442	4630760	4280582	13113224	13035001	284.285	184231	184231	111.641	395.926	15.357
	FDAARGOS_204	485	Neisseria gonorrhoeae	CP020415			SAMN04875541	SAMN04875541 [https://www.ncbi.nlm.nih.gov/biosample/?term=SAMN04875541]	1	1	52.4542	2212450	2212454	14104990	13715799	625.981	175979	175979	289.342	915.323	13.9046
	FDAARGOS_205	485	Neisseria gonorrhoeae	CP020418	CP020416, CP020417		SAMN04875542	SAMN04875542 [https://www.ncbi.nlm.nih.gov/biosample/?term=SAMN04875542]	3	1	52.2652	2278950	2232444	10934304	10590493	447.283	191976	191976	232.868	680.15	16.8077
	FDAARGOS_206	485	Neisseria gonorrhoeae			NBTV00000000	SAMN04875543	SAMN04875543 [https://www.ncbi.nlm.nih.gov/biosample/?term=SAMN04875543]	2	1	52.3771	2229110	2217549	20430424	20301812	919.569	172254	172254	280.474	1200.04	21.54
	FDAARGOS_207	485	Neisseria gonorrhoeae	CP020419			SAMN04875544	SAMN04875544 [https://www.ncbi.nlm.nih.gov/biosample/?term=SAMN04875544]	1	1	52.3652	2189300	2189300	14768158	13973161	644.43	200603	200603	348.688	993.118	12.9797
	FDAARGOS_208	487	Neisseria meningitidis			NBTU00000000	SAMN04875545	SAMN04875545 [https://www.ncbi.nlm.nih.gov/biosample/?term=SAMN04875545]	1	1	51.6387	2223990	2223991	25896842	25772428	1170.17	146357	146357	179.919	1350.09	14.9819
	FDAARGOS_209	487	Neisseria meningitidis	CP020420			SAMN04875546	SAMN04875546 [https://www.ncbi.nlm.nih.gov/biosample/?term=SAMN04875546]	1	1	51.8866	2181230	2181232	13814390	11387508	527.019	89591	89591	113.618	640.637	16.4152
	FDAARGOS_210	487	Neisseria meningitidis	CP020421			SAMN04875547	SAMN04875547 [https://www.ncbi.nlm.nih.gov/biosample/?term=SAMN04875547]	1	1	51.523	2273280	2273276	12323122	10631567	472.157	188048	188048	245.468	717.625	23.81
	FDAARGOS_211	487	Neisseria meningitidis	CP020422			SAMN04875548	SAMN04875548 [https://www.ncbi.nlm.nih.gov/biosample/?term=SAMN04875548]	1	1	51.4323	2305800	2305805	17081024	16981767	743.639	137747	137747	177.587	921.227	16.6619
	FDAARGOS_212	487	Neisseria meningitidis	CP020423			SAMN04875549	SAMN04875549 [https://www.ncbi.nlm.nih.gov/biosample/?term=SAMN04875549]	1	1	51.5015	2244890	2244886	13226444	13171134	592.478	216923	216923	332.317	924.794	15.8174
	FDAARGOS_213	480	Moraxella catarrhalis	CP020400			SAMN04875550	SAMN04875550 [https://www.ncbi.nlm.nih.gov/biosample/?term=SAMN04875550]	1	1	41.5865	1907980	1907985	12213818	12095222	640.079	141880	141880	360.857	1000.94	13.8642
	FDAARGOS_214	487	Neisseria meningitidis	CP020401			SAMN04875551	SAMN04875551 [https://www.ncbi.nlm.nih.gov/biosample/?term=SAMN04875551]	1	1	51.0506	2397460	2397461	10724302	10630874	447.778	196053	196053	264.487	712.264	22.34
	FDAARGOS_215	487	Neisseria meningitidis	CP020402			SAMN04875552	SAMN04875552 [https://www.ncbi.nlm.nih.gov/biosample/?term=SAMN04875552]	1	1	51.4324	2305820	2305818	22861142	22770019	997.317	164103	164103	204.79	1202.11	16.5294
	FDAARGOS_216	747	Pasteurella multocida	CP020403			SAMN04875553	SAMN04875553 [https://www.ncbi.nlm.nih.gov/biosample/?term=SAMN04875553]	1	1	40.4342	2295190	2295191	36246742	35568494	1565.1	107790	107790	190.407	1755.51	25.55
	FDAARGOS_217	747	Pasteurella multocida			NBTI00000000	SAMN04875554	SAMN04875554 [https://www.ncbi.nlm.nih.gov/biosample/?term=SAMN04875554]	7	1	40.5138	2438460	2039328	11393492	11303063	468.086	133267	133267	158.385	626.471	15.6046
	FDAARGOS_218	747	Pasteurella multocida	CP020405	CP020404		SAMN04875555	SAMN04875555 [https://www.ncbi.nlm.nih.gov/biosample/?term=SAMN04875555]	2	1	40.3631	2335520	2331774	10650634	10565381	456.794	115711	115711	215.185	671.979	16.0373
	FDAARGOS_219	747	Pasteurella multocida			NBTH00000000	SAMN04875556	SAMN04875556 [https://www.ncbi.nlm.nih.gov/biosample/?term=SAMN04875556]	13	1	40.4065	2513860	1950520	12683564	12613504	506.755	156705	156705	177.723	684.477	11.8678
	FDAARGOS_220	747	Pasteurella multocida			NBTG00000000	SAMN04875557	SAMN04875557 [https://www.ncbi.nlm.nih.gov/biosample/?term=SAMN04875557]	2	1	40.4264	2387510	2368391	13743084	13435030	568.265	164274	164274	245.09	813.355	12.0253
	FDAARGOS_221	56811	Psychrobacter sp. FDAARGOS_221			NWFK00000000	SAMN04875558	SAMN04875558 [https://www.ncbi.nlm.nih.gov/biosample/?term=SAMN04875558]	1	1	42.643	3161000	3160997	17052924	16879275	539.229	127222	127222	150.768	689.997	23.17
	FDAARGOS_222	28035	Staphylococcus lugdunensis	CP020406			SAMN04875559	SAMN04875559 [https://www.ncbi.nlm.nih.gov/biosample/?term=SAMN04875559]	1	1	33.8485	2540320	2540323	15709620	15578360	619.217	115523	115523	282.437	901.654	15.7482
	FDAARGOS_223	666	Vibrio cholerae	CP020408.2, CP020407.2			SAMN04875560	SAMN04875560 [https://www.ncbi.nlm.nih.gov/biosample/?term=SAMN04875560]	2	1	47.4916	4042270	2969957	40541494	40170870	1003.39	155139	155139	125.09	1128.48	15.4328
	FDAARGOS_224	630	Yersinia enterocolitica			NBTF00000000	SAMN04875561	SAMN04875561 [https://www.ncbi.nlm.nih.gov/biosample/?term=SAMN04875561]	24	2	47.2824	5206030	1811629	11793690	11711852	227.161	196020	196020	112.274	339.434	13.552
	FDAARGOS_225	630	Yersinia enterocolitica			NBTE00000000	SAMN04875562	SAMN04875562 [https://www.ncbi.nlm.nih.gov/biosample/?term=SAMN04875562]	4	1	47.2955	4615920	3944295	57853224	57336806	1253.74	113710	113710	83.2478	1336.99	22.59
	FDAARGOS_226	630	Yersinia enterocolitica			NBTD00000000	SAMN04875563	SAMN04875563 [https://www.ncbi.nlm.nih.gov/biosample/?term=SAMN04875563]	1	1	47.293	4528900	4528896	10468076	10389236	231.653	151379	151379	126.952	358.605	20.36
	FDAARGOS_227	630	Yersinia enterocolitica			NBTC00000000	SAMN04875564	SAMN04875564 [https://www.ncbi.nlm.nih.gov/biosample/?term=SAMN04875564]	2	1	47.4685	5073750	4835141	24867826	24714976	491.883	161425	161425	142.079	633.962	14.0023
	FDAARGOS_228	1839800	Yersinia sp. FDAARGOS_228	CP020409			SAMN04875565	SAMN04875565 [https://www.ncbi.nlm.nih.gov/biosample/?term=SAMN04875565]	1	1	47.5237	4963040	4963041	11004118	10881148	221.401	121977	121977	116.474	337.875	16.5907
	FDAARGOS_229	1319	Streptococcus sp. 'group B'	CP020432			SAMN04875566	SAMN04875566 [https://www.ncbi.nlm.nih.gov/biosample/?term=SAMN04875566]	1	1	35.6177	2178260	2178261	20531698	20237885	1402.3	94448	94448	247.884	1650.19	17.4962
	FDAARGOS_230	546367	Hafnia paralvei			NWFL00000000	SAMN04875567	SAMN04875567 [https://www.ncbi.nlm.nih.gov/biosample/?term=SAMN04875567]	7	1	48.0307	4914490	4734625	14129128	13936311	286.346	167936	167936	95.4653	381.812	12.0166
	FDAARGOS_231	548	Klebsiella aerogenes			POVY00000000	SAMN04875568	SAMN04875568 [https://www.ncbi.nlm.nih.gov/biosample/?term=SAMN04875568]	8	1	54.9277	5445720	2823763	10053576	9903958	183.644	126804	126804	50.651	234.295	13.9777
	FDAARGOS_232	69218	Enterobacter cancerogenus			POWA00000000	SAMN04875569	SAMN04875569 [https://www.ncbi.nlm.nih.gov/biosample/?term=SAMN04875569]	7	1	55.3289	5179590	4999358	11069110	10929433	213.096	105731	105731	75.7927	288.889	13.6708
	FDAARGOS_233	1338	Streptococcus intermedius	CP020433.2			SAMN04875570	SAMN04875570 [https://www.ncbi.nlm.nih.gov/biosample/?term=SAMN04875570]	1	1	37.6606	1914010	1914006	21903416	21396463	1687.07	113970	113970	353.483	2040.55	18.3295
	FDAARGOS_234	1354	Enterococcus hirae	CP023011			SAMN04875571	SAMN04875571 [https://www.ncbi.nlm.nih.gov/biosample/?term=SAMN04875571]	1	1	36.9873	2845650	2845651	20931792	20507942	1087.79	96899	96899	203.662	1291.45	26.47
	FDAARGOS_235	1839798	Bacillus sp. FDAARGOS_235	CP020437	CP020434, CP020435, CP020436		SAMN04875572	SAMN04875572 [https://www.ncbi.nlm.nih.gov/biosample/?term=SAMN04875572]	4	1	35.2812	5608390	5287334	11116512	10962361	197.382	120952	120952	89.147	286.529	14.0111
	FDAARGOS_236	57975	Burkholderia thailandensis			NBSS00000000	SAMN05004745	SAMN05004745 [https://www.ncbi.nlm.nih.gov/biosample/?term=SAMN05004745]	2	1	67.5993	6747470	3832702	15673922	15547511	232.646	170201	170201	86.2109	318.857	17.3751
	FDAARGOS_237	57975	Burkholderia thailandensis	CP020389, CP020390			SAMN05004746	SAMN05004746 [https://www.ncbi.nlm.nih.gov/biosample/?term=SAMN05004746]	2	1	67.657	6672660	3819682	17883740	17731614	268.311	294507	294507	171.974	440.286	13.8587
	FDAARGOS_238	57975	Burkholderia thailandensis	CP020391, CP020392			SAMN05004747	SAMN05004747 [https://www.ncbi.nlm.nih.gov/biosample/?term=SAMN05004747]	2	1	67.7836	6768650	3827799	15109854	14954071	223.057	133513	133513	62.6509	285.708	12.8899
	FDAARGOS_239	60552	Burkholderia vietnamiensis	CP020394, CP020395, CP020396	CP020393		SAMN05004748	SAMN05004748 [https://www.ncbi.nlm.nih.gov/biosample/?term=SAMN05004748]	4	2	66.8286	6930010	3317190	16710990	16541644	241.006	109006	109006	73.1107	314.116	22.74
	FDAARGOS_240	57975	Burkholderia thailandensis			NBSR00000000	SAMN05004749	SAMN05004749 [https://www.ncbi.nlm.nih.gov/biosample/?term=SAMN05004749]	3	1	67.5821	6842720	3844834	15531576	15414468	227.442	114729	114729	85.6763	313.119	24.26
	FDAARGOS_241	57975	Burkholderia thailandensis	CP022214,CP022215			SAMN05004750	SAMN05004750 [https://www.ncbi.nlm.nih.gov/biosample/?term=SAMN05004750]	2	1	67.6684	6680290	3860260	256293	253999	3.83631	107520	107520	79.8853	83.7216	not reported at time of publication
	FDAARGOS_242	57975	Burkholderia thailandensis	CP022216,CP022217			SAMN05004751	SAMN05004751 [https://www.ncbi.nlm.nih.gov/biosample/?term=SAMN05004751]	2	1	67.691	6652000	3800499	15066442	14958992	227.008	96377	96377	70.1258	297.134	not reported at time of publication
	FDAARGOS_243	57975	Burkholderia thailandensis			NBSQ00000000	SAMN05004752	SAMN05004752 [https://www.ncbi.nlm.nih.gov/biosample/?term=SAMN05004752]	2	1	67.474	7004140	4106458	17763216	17645318	254.394	175508	175508	131.137	385.531	14.2986
	FDAARGOS_244	57975	Burkholderia thailandensis			NBSP00000000	SAMN05004753	SAMN05004753 [https://www.ncbi.nlm.nih.gov/biosample/?term=SAMN05004753]	2	1	67.6748	6706700	3835093	14368302	14241161	214.416	53750	53750	43.4057	257.821	13.2826
	FDAARGOS_245	134537	Paraburkholderia fungorum			NBSN00000000	SAMN05004754	SAMN05004754 [https://www.ncbi.nlm.nih.gov/biosample/?term=SAMN05004754]	7	1	61.8072	9009340	4659412	17131718	16988617	190.383	148681	148681	46.0998	236.483	13.2552
	FDAARGOS_246	87883	Burkholderia multivorans	CP020397, CP020399	CP020398		SAMN05004755	SAMN05004755 [https://www.ncbi.nlm.nih.gov/biosample/?term=SAMN05004755]	3	1	67.2419	6322820	3428363	13522182	13387346	213.775	171301	171301	108.541	322.316	12.0307
	FDAARGOS_247	263	Francisella tularensis			NBTB00000000	SAMN04875573	SAMN04875573 [https://www.ncbi.nlm.nih.gov/biosample/?term=SAMN04875573]	2	1	32.2793	1927600	1888000	21230270	21141843	1107.36	182207	182207	374.026	1481.39	17.229
	FDAARGOS_248	732	Aggregatibacter aphrophilus			NBTN00000000	SAMN04875574	SAMN04875574 [https://www.ncbi.nlm.nih.gov/biosample/?term=SAMN04875574]	5	1	42.2404	2406780	1592227	11408494	10983298	460.859	190395	190395	257.695	718.554	8.77
	FDAARGOS_249	1377	Aerococcus viridans			NBTM00000000	SAMN04875575	SAMN04875575 [https://www.ncbi.nlm.nih.gov/biosample/?term=SAMN04875575]	1	1	39.5698	2003760	2003760	20731538	20466567	1541.69	182770	182770	335.155	1876.85	15.25
	FDAARGOS_250	28090	Acinetobacter lwoffii	CP020438	CP020439		SAMN04875576	SAMN04875576 [https://www.ncbi.nlm.nih.gov/biosample/?term=SAMN04875576]	6	1	65.6233	5349240	5057249	11302444	10475671	197.768	143187	143187	126.355	324.123	not reported at time of publication
	FDAARGOS_251	1335	Streptococcus equinus	CP020438.2	CP020439.2		SAMN04875577	SAMN04875577 [https://www.ncbi.nlm.nih.gov/biosample/?term=SAMN04875577]	2	1	39.311	2311350	2074802	25888966	25541065	1667.74	139786	139786	336.499	2004.24	16.0009
	FDAARGOS_252	147645	Paracoccus yeei	CP020442	CP020440, CP020441, CP020443, CP020444, CP020445, CP020446, CP020447		SAMN04875578	SAMN04875578 [https://www.ncbi.nlm.nih.gov/biosample/?term=SAMN04875578]	8	1	67.0575	4829340	3621923	15146236	13482609	281.907	151895	151895	162.86	444.767	11.7203
	FDAARGOS_253	57706	Citrobacter braakii	CP020448			SAMN04875579	SAMN04875579 [https://www.ncbi.nlm.nih.gov/biosample/?term=SAMN04875579]	1	1	52.0266	5244290	5244290	770444	757071	14.579	181870	181870	139.974	154.553	18.43
	FDAARGOS_254	1311	Streptococcus agalactiae	CP020449			SAMN04875580	SAMN04875580 [https://www.ncbi.nlm.nih.gov/biosample/?term=SAMN04875580]	1	1	35.7486	2218700	2218698	18041262	17290053	1176.21	177416	177416	340.669	1516.88	23.9
	FDAARGOS_255	85698	Achromobacter xylosoxidans			NBTL00000000	SAMN04875581	SAMN04875581 [https://www.ncbi.nlm.nih.gov/biosample/?term=SAMN04875581]	1	1	67.5514	6743850	6743846	10320660	9985999	149.541	168973	168973	107.874	257.415	15.8471
	FDAARGOS_256	1306	Streptococcus sp. FDAARGOS_256			NTGM00000000	SAMN04875582	SAMN04875582 [https://www.ncbi.nlm.nih.gov/biosample/?term=SAMN04875582]	2	1	41.478	1995180	1981948	22204850	21876417	1654.82	86863	86863	156.555	1811.38	27.33
	FDAARGOS_257	1302	Streptococcus gordonii	CP020450			SAMN04875583	SAMN04875583 [https://www.ncbi.nlm.nih.gov/biosample/?term=SAMN04875583]	1	1	40.416	2222710	2222706	14932084	14747773	1001.48	114692	114692	233.316	1234.8	24.23
	FDAARGOS_258	1309	Streptococcus mutans			NBTK00000000	SAMN04875584	SAMN04875584 [https://www.ncbi.nlm.nih.gov/biosample/?term=SAMN04875584]	1	1	36.7404	2144120	2144124	28909006	28415108	2000.32	83374	83374	243.802	2244.12	24.22
	FDAARGOS_259	1304	Streptococcus salivarius	CP020451			SAMN04875585	SAMN04875585 [https://www.ncbi.nlm.nih.gov/biosample/?term=SAMN04875585]	1	1	40.1356	2259320	2259318	24616282	24308956	1624.01	146299	146299	336.498	1960.51	24.94
	FDAARGOS_260	490	Neisseria sicca	CP020452			SAMN04875586	SAMN04875586 [https://www.ncbi.nlm.nih.gov/biosample/?term=SAMN04875586]	1	1	50.9495	2783940	2783943	11515110	11221314	407.033	230373	230373	194.711	601.744	16.0444
	FDAARGOS_261	747	Pasteurella multocida			NBTJ00000000	SAMN04875587	SAMN04875587 [https://www.ncbi.nlm.nih.gov/biosample/?term=SAMN04875587]	3	1	40.3252	2465190	2419455	12155132	11826212	484.468	158132	158132	274.007	758.475	11.3193
	FDAARGOS_262	32022	Campylobacter jejuni subsp. jejuni	CP022076			SAMN04875588	SAMN04875588 [https://www.ncbi.nlm.nih.gov/biosample/?term=SAMN04875588]	1	1	30.2229	1768430	1768428	11213416	11161003	637.392	135158	135158	497.669	1135.06	23.91
	FDAARGOS_263	32022	Campylobacter jejuni subsp. jejuni	CP022077.1			SAMN04875589	SAMN04875589 [https://www.ncbi.nlm.nih.gov/biosample/?term=SAMN04875589]	1	1	30.5483	1641470	1641468	15393600	15345152	944.064	127593	127593	509.686	1453.75	17.2353
	FDAARGOS_264	32022	Campylobacter jejuni subsp. jejuni			NBTT00000000	SAMN04875590	SAMN04875590 [https://www.ncbi.nlm.nih.gov/biosample/?term=SAMN04875590]	2	1	30.531	1806440	1753287	15839984	15753558	880.724	116927	116927	412.301	1293.03	23.86
	FDAARGOS_265	32022	Campylobacter jejuni subsp. jejuni	CP022079.1	CP022078.1		SAMN04875591	SAMN04875591 [https://www.ncbi.nlm.nih.gov/biosample/?term=SAMN04875591]	2	1	30.4792	1696130	1649384	14496146	14434053	859.436	75135	75135	336.128	1195.56	17.0922
	FDAARGOS_266	32022	Campylobacter jejuni subsp. jejuni	CP022080.1			SAMN04875592	SAMN04875592 [https://www.ncbi.nlm.nih.gov/biosample/?term=SAMN04875592]	1	1	30.5515	1620460	1620455	18210614	18173844	1132.67	137983	137983	542.455	1675.12	25.73
	FDAARGOS_267	1496	Clostridioides difficile	CP020424	CP020425, CP020426		SAMN04875593	SAMN04875593 [https://www.ncbi.nlm.nih.gov/biosample/?term=SAMN04875593]	3	1	28.6993	4286150	4109635	15967726	15920325	375.103	128896	128896	155.784	530.887	16.1751
	FDAARGOS_268	1496	Clostridioides difficile			NBTS00000000	SAMN04875594	SAMN04875594 [https://www.ncbi.nlm.nih.gov/biosample/?term=SAMN04875594]	2	1	29.0814	4343230	4324278	13190786	12970700	301.581	149504	149504	174.373	475.954	23.38
	FDAARGOS_269	1496	Clostridioides difficile			NBTR00000000	SAMN04875595	SAMN04875595 [https://www.ncbi.nlm.nih.gov/biosample/?term=SAMN04875595]	3	1	28.6222	4263850	4136911	12879460	12553795	297.115	153166	153166	179.945	477.06	13.838
	FDAARGOS_270	186538	Zaire ebolavirus	KT013254			SAMN03611814	SAMN03611814 [https://www.ncbi.nlm.nih.gov/biosample/?term=SAMN03611814]	1	1	41.1563	18957	18957	5736980	1536795	12142.8	not applicable	not applicable	not applicable	12142.8	not applicable
	FDAARGOS_271	186538	Zaire ebolavirus	KT013255			SAMN03611815	SAMN03611815 [https://www.ncbi.nlm.nih.gov/biosample/?term=SAMN03611815]	1	1	41.1594	18958	18958	11081504	2417369	13212.7	not applicable	not applicable	not applicable	13212.7	not applicable
	FDAARGOS_272	186538	Zaire ebolavirus	KT013256			SAMN03611816	SAMN03611816 [https://www.ncbi.nlm.nih.gov/biosample/?term=SAMN03611816]	1	1	41.1805	18958	18958	6236980	1236321	9332.33	not applicable	not applicable	not applicable	9332.33	not applicable
	FDAARGOS_273	186538	Zaire ebolavirus	KT013257			SAMN03611817	SAMN03611817 [https://www.ncbi.nlm.nih.gov/biosample/?term=SAMN03611817]	1	1	41.1805	18958	18958	6017166	1480333	11487.9	not applicable	not applicable	not applicable	11487.9	not applicable
	FDAARGOS_274	186538	Zaire ebolavirus	KT013258			SAMN03611818	SAMN03611818 [https://www.ncbi.nlm.nih.gov/biosample/?term=SAMN03611818]	1	1	41.1858	18958	18958	6648616	1655388	12011.8	not applicable	not applicable	not applicable	12011.8	not applicable
	FDAARGOS_275	186538	Zaire ebolavirus	KT013259			SAMN03611819	SAMN03611819 [https://www.ncbi.nlm.nih.gov/biosample/?term=SAMN03611819]	1	1	41.1858	18958	18958	6479114	1686426	12233.6	not applicable	not applicable	not applicable	12233.6	not applicable
	FDAARGOS_276	186538	Zaire ebolavirus	MG572229			SAMN05364088	SAMN05364088 [https://www.ncbi.nlm.nih.gov/biosample/?term=SAMN05364088]	1	1	41.2214	18602	18602	729974	724910	5150	not applicable	not applicable	not applicable	5150	not applicable
	FDAARGOS_277	186538	Zaire ebolavirus	MG572230			SAMN05364089	SAMN05364089 [https://www.ncbi.nlm.nih.gov/biosample/?term=SAMN05364089]	1	1	41.1908	18912	18912	344710	341651	3772.77	not applicable	not applicable	not applicable	3772.77	not applicable
	FDAARGOS_278	186538	Zaire ebolavirus	MG572231			SAMN05364090	SAMN05364090 [https://www.ncbi.nlm.nih.gov/biosample/?term=SAMN05364090]	1	1	41.1961	18912	18912	1954326	1932867	5519.76	not applicable	not applicable	not applicable	5519.76	not applicable
	FDAARGOS_279	186538	Zaire ebolavirus	MG572232			SAMN05364091	SAMN05364091 [https://www.ncbi.nlm.nih.gov/biosample/?term=SAMN05364091]	1	1	41.1541	18958	18958	9489994	5237446	14162.6	not applicable	not applicable	not applicable	14162.6	not applicable
	FDAARGOS_280	186538	Zaire ebolavirus	MG572233			SAMN05364092	SAMN05364092 [https://www.ncbi.nlm.nih.gov/biosample/?term=SAMN05364092]	1	1	41.1721	18957	18957	8667700	4743999	14040.8	not applicable	not applicable	not applicable	14040.8	not applicable
	FDAARGOS_281	186538	Zaire ebolavirus	MG572234			SAMN05364093	SAMN05364093 [https://www.ncbi.nlm.nih.gov/biosample/?term=SAMN05364093]	1	1	41.1827	18957	18957	7932542	4621407	13955.8	not applicable	not applicable	not applicable	13955.8	not applicable
	FDAARGOS_282	186538	Zaire ebolavirus	MG572235			SAMN05364094	SAMN05364094 [https://www.ncbi.nlm.nih.gov/biosample/?term=SAMN05364094]	1	1	41.1088	18957	18957	38428116	26871275	14118.8	not applicable	not applicable	not applicable	14118.8	not applicable
	FDAARGOS_283	575	Raoultella planticola			NJFW00000000	SAMN06173296	SAMN06173296 [https://www.ncbi.nlm.nih.gov/biosample/?term=SAMN06173296]	4	1	55.6148	5833860	5503417	33963602	33595123	581.466	186071	186071	90.871	672.337	13.6751
	FDAARGOS_284	584	Proteus mirabilis			NJFA00000000	SAMN06173297	SAMN06173297 [https://www.ncbi.nlm.nih.gov/biosample/?term=SAMN06173297]	1	1	38.0738	4155560	4155562	16620114	16460817	399.892	161258	161258	197.861	597.753	14.3338
	FDAARGOS_285	1296	Staphylococcus sciuri	CP022046	CP022047		SAMN06173298	SAMN06173298 [https://www.ncbi.nlm.nih.gov/biosample/?term=SAMN06173298]	2	1	32.531	2853820	2764040	150548966	149710849	7370.98	151501	151501	244.748	7615.73	21.62
	FDAARGOS_286	158836	Enterobacter hormaechei			NJEZ00000000	SAMN06173299	SAMN06173299 [https://www.ncbi.nlm.nih.gov/biosample/?term=SAMN06173299]	2	1	56.0134	5101120	5022032	10929478	10848507	214.735	184301	184301	156.964	371.699	11.7375
	FDAARGOS_287	545	Citrobacter koseri	CP022073	CP022075		SAMN06173300	SAMN06173300 [https://www.ncbi.nlm.nih.gov/biosample/?term=SAMN06173300]	2	1	53.761	4934660	4925369	17480194	17297736	529.198	132692	132692	137.847	667.045	16.0711
	FDAARGOS_288	170573	Staphylococcus pettenkoferi	CP022096			SAMN06173301	SAMN06173301 [https://www.ncbi.nlm.nih.gov/biosample/?term=SAMN06173301]	1	1	38.9163	2502360	2502360	17621874	17479127	1054.54	151279	151279	318.958	1373.5	24.1
	FDAARGOS_289	41276	Brevundimonas vesicularis	CP022048			SAMN06173302	SAMN06173302 [https://www.ncbi.nlm.nih.gov/biosample/?term=SAMN06173302]	1	1	66.0679	3345530	3345527	20550086	20247955	913.454	163313	163313	233.076	1146.53	15.2041
	FDAARGOS_290	57706	Citrobacter braakii	CP022049			SAMN06173303	SAMN06173303 [https://www.ncbi.nlm.nih.gov/biosample/?term=SAMN06173303]	1	1	52.1935	4834770	4834774	16284830	15947896	497.843	118271	118271	133.559	631.402	26.43
	FDAARGOS_291	588	Providencia stuartii	CP027398			SAMN06173304	SAMN06173304 [https://www.ncbi.nlm.nih.gov/biosample/?term=SAMN06173304]	1	1	41.4491	4394490	4394489	13394524	12980917	445.939	172729	172729	179.073	625.013	15.34
	FDAARGOS_292	1045010	Escherichia coli O157			NJEX00000000	SAMN06173305	SAMN06173305 [https://www.ncbi.nlm.nih.gov/biosample/?term=SAMN06173305]	2	1	50.4767	5565690	5472948	23713012	23215984	629.58	70224	70224	83.1104	712.69	18.2425
	FDAARGOS_293	1045010	Escherichia coli O157	CP022050	CP022051,CP022052		SAMN06173306	SAMN06173306 [https://www.ncbi.nlm.nih.gov/biosample/?term=SAMN06173306]	3	1	50.481	5686680	5548751	21192170	20904428	554.874	82180	82180	90.9884	645.863	17.6649
	FDAARGOS_294	588	Providencia stuartii			NJEY00000000	SAMN06173307	SAMN06173307 [https://www.ncbi.nlm.nih.gov/biosample/?term=SAMN06173307]	2	1	41.4486	4492090	4462431	22873672	22545528	757.463	101922	101922	104.24	861.703	17.2701
	FDAARGOS_295	32021	Campylobacter jejuni subsp. doylei	CP027403			SAMN06173308	SAMN06173308 [https://www.ncbi.nlm.nih.gov/biosample/?term=SAMN06173308]	1	1	30.5715	1845050	1845051	12013828	11960584	654.663	55074	55074	144.623	799.287	25.18
	FDAARGOS_296	2702	Gardnerella vaginalis			NJFH00000000	SAMN06173309	SAMN06173309 [https://www.ncbi.nlm.nih.gov/biosample/?term=SAMN06173309]	2	1	41.2999	1770980	1750745	11155096	10792350	615.4	208870	208870	515.32	1130.72	17.6173
	FDAARGOS_297	730	[Haemophilus] ducreyi	CP022037			SAMN06173310	SAMN06173310 [https://www.ncbi.nlm.nih.gov/biosample/?term=SAMN06173310]	1	1	38.2183	1701310	1701311	10418670	10249176	608.357	100185	100185	311.263	919.619	13.0864
	FDAARGOS_298	210	Helicobacter pylori	CP028325			SAMN06173311	SAMN06173311 [https://www.ncbi.nlm.nih.gov/biosample/?term=SAMN06173311]	2	1	38.7697	1708900	1680765	11359021	11183825	660.869	144304	144304	431.005	1091.87	24.67
	FDAARGOS_299	210	Helicobacter pylori			NJFC00000000	SAMN06173312	SAMN06173312 [https://www.ncbi.nlm.nih.gov/biosample/?term=SAMN06173312]	3	1	38.911	1818370	1722991	12273960	12063141	669.541	151281	151281	502.42	1171.96	24
	FDAARGOS_300	210	Helicobacter pylori	CP027404			SAMN06173313	SAMN06173313 [https://www.ncbi.nlm.nih.gov/biosample/?term=SAMN06173313]	1	1	39.1825	1645740	1645738	11275064	11124344	682.609	150727	150727	533.867	1216.48	16.4411
	FDAARGOS_301	43674	Jonesia denitrificans	CP022038			SAMN06173314	SAMN06173314 [https://www.ncbi.nlm.nih.gov/biosample/?term=SAMN06173314]	1	1	58.4032	2788800	2788798	10939236	10464886	378.964	159663	159663	336.741	715.705	25.94
	FDAARGOS_302	72000	Kocuria rhizophila	CP022039			SAMN06173315	SAMN06173315 [https://www.ncbi.nlm.nih.gov/biosample/?term=SAMN06173315]	1	1	71.1642	2697800	2697803	10905942	10296015	385.401	140466	140466	311.879	697.28	14.4
	FDAARGOS_303	2052	Mobiluncus mulieris			NJFD00000000	SAMN06173316	SAMN06173316 [https://www.ncbi.nlm.nih.gov/biosample/?term=SAMN06173316]	5	1	55.16	2662730	2490899	11352794	10077455	382.182	94069	94069	203.511	585.693	23.17
	FDAARGOS_304	480	Moraxella catarrhalis	CP027405			SAMN06173317	SAMN06173317 [https://www.ncbi.nlm.nih.gov/biosample/?term=SAMN06173317]	1	1	41.4967	1941980	1941980	12909640	12606871	655.505	68614	68614	169.621	825.126	16.7255
	FDAARGOS_305	1770	Mycobacterium avium subsp. paratuberculosis	CP022095			SAMN06173318	SAMN06173318 [https://www.ncbi.nlm.nih.gov/biosample/?term=SAMN06173318]	1	1	69.2963	4832480	4832477	10718968	10369047	216.691	118546	118546	166.301	382.992	17.7354
	FDAARGOS_306	28132	Prevotella melaninogenica	CP022040,CP022041			SAMN06173319	SAMN06173319 [https://www.ncbi.nlm.nih.gov/biosample/?term=SAMN06173319]	2	1	40.984	3168110	1796339	11917334	11150217	355.377	128675	128675	193.975	549.352	17.9634
	FDAARGOS_307	380021	Pseudomonas protegens	CP022097			SAMN06173320	SAMN06173320 [https://www.ncbi.nlm.nih.gov/biosample/?term=SAMN06173320]	1	1	63.3049	7075820	7075815	12510544	11948714	170.534	114692	114692	98.8639	269.398	17.369
	FDAARGOS_308	330922	Psychrobacter cryohalolentis	CP022043	CP022042		SAMN06173321	SAMN06173321 [https://www.ncbi.nlm.nih.gov/biosample/?term=SAMN06173321]	2	1	42.2465	3108640	3067424	11442182	9656514	313.708	103707	103707	208.125	521.834	27.39
	FDAARGOS_309	2434	Roseobacter denitrificans	CP027407	CP027406,CP027408		SAMN06173322	SAMN06173322 [https://www.ncbi.nlm.nih.gov/biosample/?term=SAMN06173322]	3	1	58.8992	4308790	4133061	12033258	11064951	259.335	109911	109911	149.872	409.207	25.54
	FDAARGOS_310	34105	Streptobacillus moniliformis	CP027400	CP027399		SAMN06173323	SAMN06173323 [https://www.ncbi.nlm.nih.gov/biosample/?term=SAMN06173323]	2	1	26.2563	1685930	1675227	10544884	10187760	609.424	97758	97758	278.041	887.465	19.2624
	FDAARGOS_311	5061	Aspergillus niger			NKJJ00000000	SAMN06173324	SAMN06173324 [https://www.ncbi.nlm.nih.gov/biosample/?term=SAMN06173324]	25	6	49.6	35796027	5003481	24503711	24350419	18.579	192106	192106	121.974	143.521	13.33
	FDAARGOS_312	28901	Salmonella enterica	CP022062	CP022060, CP022061, CP022063, CP022064, CP022065		SAMN06173325	SAMN06173325 [https://www.ncbi.nlm.nih.gov/biosample/?term=SAMN06173325]	6	1	52.0021	5213250	4862621	9159700	9023137	174.751	165327	165327	113.084	287.835	22.57
	FDAARGOS_313	28901	Salmonella enterica	CP022069	CP022066,CP022067,CP022068		SAMN06173326	SAMN06173326 [https://www.ncbi.nlm.nih.gov/biosample/?term=SAMN06173326]	4	1	52.1155	4944230	4916780	12429322	12303289	251.263	197164	197164	161.078	412.341	13.0066
	FDAARGOS_314	28901	Salmonella enterica			NJEW00000000	SAMN06173327	SAMN06173327 [https://www.ncbi.nlm.nih.gov/biosample/?term=SAMN06173327]	5	1	51.9299	4908090	4825191	9338352	8922825	183.577	174982	174982	142.827	326.404	25.9207
	FDAARGOS_315	28901	Salmonella enterica			NJFG00000000	SAMN06173328	SAMN06173328 [https://www.ncbi.nlm.nih.gov/biosample/?term=SAMN06173328]	4	1	52.1835	5026850	4749829	11135842	11079132	222.542	170801	170801	114.887	337.429	24.6206
	FDAARGOS_316	28901	Salmonella enterica			NJFF00000000	SAMN06173329	SAMN06173329 [https://www.ncbi.nlm.nih.gov/biosample/?term=SAMN06173329]	2	1	52.175	4747010	4743032	10892182	10849863	230.8	174905	174905	145.206	376.006	23.5236
	FDAARGOS_317	90371	Salmonella enterica subsp. enterica serovar Typhimurium	CP027410	CP027409		SAMN06173330	SAMN06173330 [https://www.ncbi.nlm.nih.gov/biosample/?term=SAMN06173330]	2	1	52.1602	5192860	4972718	12195808	12035183	234.03	176638	176638	134.53	368.561	24.4046
	FDAARGOS_318	28901	Salmonella enterica			NJFE00000000	SAMN06173331	SAMN06173331 [https://www.ncbi.nlm.nih.gov/biosample/?term=SAMN06173331]	2	1	52.1238	5091710	5022901	12048586	11994955	237.874	168829	168829	129.642	367.515	24.3843
	FDAARGOS_319	28901	Salmonella enterica	CP027412	CP027411		SAMN06173332	SAMN06173332 [https://www.ncbi.nlm.nih.gov/biosample/?term=SAMN06173332]	2	1	51.8872	5008760	4776422	11400130	11232535	226.444	146961	146961	132.143	358.587	14.0335
	FDAARGOS_320	90371	Salmonella enterica subsp. enterica serovar Typhimurium	CP027414	CP027413,CP027415,CP027416		SAMN06173333	SAMN06173333 [https://www.ncbi.nlm.nih.gov/biosample/?term=SAMN06173333]	4	1	52.1702	5037060	4822237	8974842	8860780	177.626	165547	165547	135.093	312.719	12.7457
	FDAARGOS_321	90371	Salmonella enterica subsp. enterica serovar Typhimurium	CP022070	CP022071,CP022072		SAMN06173334	SAMN06173334 [https://www.ncbi.nlm.nih.gov/biosample/?term=SAMN06173334]	3	1	52.1438	5020120	4883961	11274088	11225659	225.762	165974	165974	138.933	364.696	24.12
	FDAARGOS_322	1351	Enterococcus faecalis			NJFB00000000	SAMN06173335	SAMN06173335 [https://www.ncbi.nlm.nih.gov/biosample/?term=SAMN06173335]	2	1	37.1965	3202890	3134116	13032782	12999575	409.84	137808	137808	254.003	663.843	25.7
	FDAARGOS_323	1352	Enterococcus faecium	CP027402	CP027401		SAMN06173336	SAMN06173336 [https://www.ncbi.nlm.nih.gov/biosample/?term=SAMN06173336]	2	1	38.1259	2710420	2550968	11837890	11696321	435.751	165261	165261	286.702	722.453	17.6004
	FDAARGOS_324	1351	Enterococcus faecalis	CP028285	CP028283,CP028284,CP028286		SAMN06173337	SAMN06173337 [https://www.ncbi.nlm.nih.gov/biosample/?term=SAMN06173337]	6	1	37.3203	3201700	2927284	12422064	12380611	390.375	153815	153815	254.047	644.422	15.6027
	FDAARGOS_325	40324	Stenotrophomonas maltophilia	CP022053			SAMN06173338	SAMN06173338 [https://www.ncbi.nlm.nih.gov/biosample/?term=SAMN06173338]	2	1	66.2607	4873090	4851139	8995252	8960307	185.652	151188	151188	158.015	343.667	15.018
	FDAARGOS_326	1352	Enterococcus faecium			POVW00000000	SAMN06173339	SAMN06173339 [https://www.ncbi.nlm.nih.gov/biosample/?term=SAMN06173339]	7	1	37.7257	3272760	2932340	11964774	11553879	356.47	196752	196752	243.56	600.03	22.33
	FDAARGOS_327	548	Klebsiella aerogenes	CP031756	CP031757, CP031758		SAMN06173340	SAMN06173340 [https://www.ncbi.nlm.nih.gov/biosample/?term=SAMN06173340]	1	1	54.9511	5387690	5387689	8478604	8200835	153.696	123655	123655	137.772	291.468	15.7
	FDAARGOS_328	38289	Corynebacterium jeikeium	CP022054			SAMN06173341	SAMN06173341 [https://www.ncbi.nlm.nih.gov/biosample/?term=SAMN06173341]	1	1	58.6483	2650790	2650792	11771150	11020708	419.801	140259	140259	293.416	713.217	22.86
	FDAARGOS_329	90245	Oligella urethralis	CP027417			SAMN06173342	SAMN06173342 [https://www.ncbi.nlm.nih.gov/biosample/?term=SAMN06173342]	1	1	46.0815	2511320	2511315	12033552	11993782	482.279	176761	176761	309.989	792.268	16.56
	FDAARGOS_330	587	Providencia rettgeri	CP027418			SAMN06173343	SAMN06173343 [https://www.ncbi.nlm.nih.gov/biosample/?term=SAMN06173343]	1	1	40.1448	4518600	4518601	10111858	9715868	217.127	156098	156098	167.494	384.621	15.0369
	FDAARGOS_331	1352	Enterococcus faecium			POVX00000000	SAMN06173344	SAMN06173344 [https://www.ncbi.nlm.nih.gov/biosample/?term=SAMN06173344]	5	1	37.9087	2976830	2719511	11326754	10114013	341.9	216473	216473	205.791	547.691	15.2495
	FDAARGOS_332	1352	Enterococcus faecium			NJFI00000000	SAMN06173345	SAMN06173345 [https://www.ncbi.nlm.nih.gov/biosample/?term=SAMN06173345]	8	1	37.6499	3318900	2922694	11791318	10877060	330.91	199235	199235	136.923	467.833	15.1529
	FDAARGOS_333	1930558	Micrococcus sp. FDAARGOS_333			NJFJ00000000	SAMN06173346	SAMN06173346 [https://www.ncbi.nlm.nih.gov/biosample/?term=SAMN06173346]	1	1	71.1287	2837480	2837475	12815570	12513874	665.68	135161	135161	270.625	936.304	21.77
	FDAARGOS_334	29382	Staphylococcus cohnii	CP027422	CP027419,CP027420,CP027421,CP027423,CP027424		SAMN06173347	SAMN06173347 [https://www.ncbi.nlm.nih.gov/biosample/?term=SAMN06173347]	6	1	32.5884	2661280	2557319	13313516	13107588	482.387	154852	154852	233.188	715.575	14.3397
	FDAARGOS_335	571	Klebsiella oxytoca	CP027426	CP027425		SAMN06173348	SAMN06173348 [https://www.ncbi.nlm.nih.gov/biosample/?term=SAMN06173348]	2	1	55.0829	6049820	5853942	11473676	11426750	190.721	98193	98193	65.1454	255.867	15.9488
	FDAARGOS_336	29385	Staphylococcus saprophyticus	CP022056	CP022055, CP022057		SAMN06173349	SAMN06173349 [https://www.ncbi.nlm.nih.gov/biosample/?term=SAMN06173349]	3	1	33.1107	2635780	2578483	11928686	11585361	443.577	134796	134796	187.534	631.111	16.0058
	FDAARGOS_337	253	Chryseobacterium indologenes	CP022058			SAMN06173350	SAMN06173350 [https://www.ncbi.nlm.nih.gov/biosample/?term=SAMN06173350]	1	1	37.213	5119390	5119391	13625814	13510795	266.505	122325	122325	114.669	381.174	16.5698
	FDAARGOS_338	1351	Enterococcus faecalis	CP022059			SAMN06173351	SAMN06173351 [https://www.ncbi.nlm.nih.gov/biosample/?term=SAMN06173351]	1	1	37.5691	2861020	2861022	11391118	11356858	400.819	194832	194832	270.2	671.02	26.32
	FDAARGOS_339	1351	Enterococcus faecalis			NJFK00000000	SAMN06173352	SAMN06173352 [https://www.ncbi.nlm.nih.gov/biosample/?term=SAMN06173352]	3	1	37.2201	3129470	2947314	11775292	11707104	377.741	131680	131680	148.431	526.172	17.3041
	FDAARGOS_340	287	Pseudomonas aeruginosa			NJFL00000000	SAMN06173353	SAMN06173353 [https://www.ncbi.nlm.nih.gov/biosample/?term=SAMN06173353]	2	1	65.7633	6900230	6680139	9985606	9949726	145.607	136087	136087	65.2023	210.81	14.0533
	FDAARGOS_341	1392	Bacillus anthracis	CP022044	CP022045		SAMN06173354	SAMN06173354 [https://www.ncbi.nlm.nih.gov/biosample/?term=SAMN06173354]	2	1	35.2837	5410440	5228806	12353484	12235387	341.397	158909	158909	124.555	465.952	14.7389
	FDAARGOS_342	633	Yersinia pseudotuberculosis	CP031780			SAMN06173355	SAMN06173355 [https://www.ncbi.nlm.nih.gov/biosample/?term=SAMN06173355]	1	1	47.4669	4904150	4904148	15259848	15147339	466.134	177493	177493	131.503	597.637	15.06
	FDAARGOS_343	1397	Bacillus circulans			RIBP00000000	SAMN06173356	SAMN06173356 [https://www.ncbi.nlm.nih.gov/biosample/?term=SAMN06173356]	4	1	37.8394	5459200	3818450	16049356	15535270	429.589	168439	168439	152.121	581.71	not reported at time of publication
	FDAARGOS_344	823	Parabacteroides distasonis			NJFM00000000	SAMN06173357	SAMN06173357 [https://www.ncbi.nlm.nih.gov/biosample/?term=SAMN06173357]	7	1	45.0398	4963960	4814045	24105156	23584986	717.221	183375	183375	165.994	883.216	14.2107
	FDAARGOS_345	292	Burkholderia cepacia	CP022082,CP022083,CP022084	CP022081		SAMN06173358	SAMN06173358 [https://www.ncbi.nlm.nih.gov/biosample/?term=SAMN06173358]	4	2	66.6016	8569850	3779906	13982746	13622342	239.959	146405	146405	93.3679	333.327	14.4144
	FDAARGOS_346	337	Burkholderia glumae			NJFN00000000	SAMN06173359	SAMN06173359 [https://www.ncbi.nlm.nih.gov/biosample/?term=SAMN06173359]	4	1	68.1419	6874300	3689855	14925236	14490988	318.237	192673	192673	121.89	440.127	15.0937
	FDAARGOS_347	1351	Enterococcus faecalis			NJFO00000000	SAMN06173360	SAMN06173360 [https://www.ncbi.nlm.nih.gov/biosample/?term=SAMN06173360]	4	1	37.2112	3175460	3018543	10939872	10527291	218.219	152018	152018	165.213	389.621	15.839
	FDAARGOS_348	1038927	Escherichia coli O104:H4	CP022086	CP022085,CP022087		SAMN06173361	SAMN06173361 [https://www.ncbi.nlm.nih.gov/biosample/?term=SAMN06173361]	3	1	50.5857	5442450	5256950	16509926	15852567	439.676	174960	174960	166.501	606.178	18.1566
	FDAARGOS_349	1038927	Escherichia coli O104:H4	CP027394	CP027392,CP027393,CP027395,CP027396		SAMN06173362	SAMN06173362 [https://www.ncbi.nlm.nih.gov/biosample/?term=SAMN06173362]	5	1	50.6401	5501140	5277316	12160434	11799427	323.781	182278	182278	161.639	485.42	13.6272
	FDAARGOS_350	569	Hafnia alvei			NJFP00000000	SAMN06173363	SAMN06173363 [https://www.ncbi.nlm.nih.gov/biosample/?term=SAMN06173363]	3	1	48.5078	4973740	4795282	13948846	13162637	399.019	156746	156746	161.134	560.154	16.6999
	FDAARGOS_351	1639	Listeria monocytogenes			NJFQ00000000	SAMN06173364	SAMN06173364 [https://www.ncbi.nlm.nih.gov/biosample/?term=SAMN06173364]	5	1	38.0229	3048500	2983238	17153480	15993998	791.937	158568	158568	240.789	1032.73	14.81
	FDAARGOS_352	37326	Nocardia brasiliensis	CP022088			SAMN06173365	SAMN06173365 [https://www.ncbi.nlm.nih.gov/biosample/?term=SAMN06173365]	1	1	68.2385	8935510	8935513	11705244	11446361	193.387	167895	167895	84.9556	278.343	14.521
	FDAARGOS_353	618	Serratia odorifera			NJFR00000000	SAMN06173366	SAMN06173366 [https://www.ncbi.nlm.nih.gov/biosample/?term=SAMN06173366]	6	1	56.0597	5527430	5308449	22340424	21745915	593.662	308788	308788	286.212	879.874	23.68
	FDAARGOS_354	1930557	Shewanella sp. FDAARGOS_354	CP022089	CP022090		SAMN06173367	SAMN06173367 [https://www.ncbi.nlm.nih.gov/biosample/?term=SAMN06173367]	2	1	46.3433	5069980	5031863	23057034	22659717	674.604	203051	203051	161.92	836.524	17.0634
	FDAARGOS_355	29385	Staphylococcus saprophyticus	CP022093	CP022091,CP022092,CP022094		SAMN06173368	SAMN06173368 [https://www.ncbi.nlm.nih.gov/biosample/?term=SAMN06173368]	4	1	33.1424	2639180	2516540	34656496	33932867	1940.57	68687	68687	153.798	2094.36	18.7877
	FDAARGOS_356	1280	Staphylococcus aureus			NJFS00000000	SAMN06173369	SAMN06173369 [https://www.ncbi.nlm.nih.gov/biosample/?term=SAMN06173369]	5	1	32.8494	2994280	2862574	22657106	22099898	1113.81	177980	177980	281.401	1395.21	14.4489
	FDAARGOS_357	630	Yersinia enterocolitica			NJFX00000000	SAMN06173370	SAMN06173370 [https://www.ncbi.nlm.nih.gov/biosample/?term=SAMN06173370]	1	1	47.0814	4804410	4804411	10737860	10327180	323.188	126533	126533	163.534	486.722	25.23
	FDAARGOS_358	631	Yersinia intermedia	CP027397			SAMN06173371	SAMN06173371 [https://www.ncbi.nlm.nih.gov/biosample/?term=SAMN06173371]	1	1	47.5125	4960650	4960650	25404788	24920633	758.295	147564	147564	169.325	927.62	23.63
	FDAARGOS_359	1280	Staphylococcus aureus			PDDS00000000	SAMN07312405	SAMN07312405 [https://www.ncbi.nlm.nih.gov/biosample/?term=SAMN07312405]	3	1	32.8921	2850880	2800059	29511932	28376600	1501.92	160669	160669	271.657	1773.58	14.95
	FDAARGOS_360	5661	Leishmania donovani			RHLD00000000	SAMN07312504	SAMN07312504 [https://www.ncbi.nlm.nih.gov/biosample/?term=SAMN07312504]	71	25	59.7644	34011430	1991516	22982912	21745915	225.32	162712	162712	142.915	456.416	not applicable
	FDAARGOS_361	5661	Leishmania donovani			RHLC00000000	SAMN07312505	SAMN07312505 [https://www.ncbi.nlm.nih.gov/biosample/?term=SAMN07312505]	56	18	59.7093	33443056	2560026	34612496	33482817	387.046	168143	168143	182.417	541.185	not applicable
	FDAARGOS_362	2018065	Roseomonas sp. FDAARGOS_362	CP024588	CP024584,CP024585,CP024582,CP024583,CP024587,CP024586,CP024589		SAMN07312406	SAMN07312406 [https://www.ncbi.nlm.nih.gov/biosample/?term=SAMN07312406]	8	1	70.3251	5174210	4180106	10604506	10524622	205.39	223996	223996	141.855	347.246	15.25
	FDAARGOS_363	548	Klebsiella aerogenes	CP023963			SAMN07312407	SAMN07312407 [https://www.ncbi.nlm.nih.gov/biosample/?term=SAMN07312407]	1	1	55.0646	5245460	5245455	9776862	9617338	276.692	135506	135506	140.514	417.206	15.89
	FDAARGOS_364	67827	Citrobacter werkmanii	CP023504	CP024584		SAMN07312408	SAMN07312408 [https://www.ncbi.nlm.nih.gov/biosample/?term=SAMN07312408]	1	1	52.5285	4885100	4885099	10730010	10442973	322.622	157389	157389	177.946	500.567	15.07
	FDAARGOS_365	582	Morganella morganii	CP023505	CP023506		SAMN07312409	SAMN07312409 [https://www.ncbi.nlm.nih.gov/biosample/?term=SAMN07312409]	2	1	50.9575	4075730	4074223	12244154	11772817	432.162	146966	146966	201.3	633.462	22.06
	FDAARGOS_366	585	Proteus vulgaris	CP023965			SAMN07312410	SAMN07312410 [https://www.ncbi.nlm.nih.gov/biosample/?term=SAMN07312410]	1	1	37.923	3961990	3961988	22082206	21132579	804.821	155468	155468	211.886	1016.71	14.72
	FDAARGOS_367	1303	Streptococcus oralis	CP023507			SAMN07312411	SAMN07312411 [https://www.ncbi.nlm.nih.gov/biosample/?term=SAMN07312411]	1	1	40.9398	2053210	2053209	8264510	7875015	578.057	154848	154848	206.61	784.667	14.79
	FDAARGOS_368	59201	Salmonella enterica subsp. enterica	CP023508			SAMN07312412	SAMN07312412 [https://www.ncbi.nlm.nih.gov/biosample/?term=SAMN07312412]	1	1	52.1502	4588000	4588003	29470298	28889369	950.296	203235	203235	193.971	1144.27	12.68
	FDAARGOS_369	43675	Rothia mucilaginosa	CP023510	CP023509		SAMN07312413	SAMN07312413 [https://www.ncbi.nlm.nih.gov/biosample/?term=SAMN07312413]	2	1	59.5016	2408770	2369230	6358310	6214270	389.046	167271	167271	279.046	668.092	12.64
	FDAARGOS_370	636	Edwardsiella tarda			PDDV00000000	SAMN07312414	SAMN07312414 [https://www.ncbi.nlm.nih.gov/biosample/?term=SAMN07312414]	15	1	56.673	4238360	3698489	28206716	27431738	976.636	231884	231884	217.446	1194.08	11.38
	FDAARGOS_371	1302	Streptococcus gordonii	CP023511			SAMN07312415	SAMN07312415 [https://www.ncbi.nlm.nih.gov/biosample/?term=SAMN07312415]	1	1	40.6838	2121310	2121309	17340778	16917983	1202.53	143521	143521	211.819	1414.35	14.54
	FDAARGOS_372	2018066	Nocardia sp. FDAARGOS_372			PDDW00000000	SAMN07312416	SAMN07312416 [https://www.ncbi.nlm.nih.gov/biosample/?term=SAMN07312416]	2	1	70.6411	6464750	6376570	19904254	19573551	457.003	139847	139847	105.217	562.22	12.45
	FDAARGOS_373	90105	Salmonella enterica subsp. enterica serovar Saintpaul	CP023512			SAMN07312417	SAMN07312417 [https://www.ncbi.nlm.nih.gov/biosample/?term=SAMN07312417]	1	1	52.1746	4838100	4838098	9997628	9763692	304.541	172781	172781	153.985	458.526	11.58
	FDAARGOS_374	1352	Enterococcus faecium			PDFH00000000	SAMN07312418	SAMN07312418 [https://www.ncbi.nlm.nih.gov/biosample/?term=SAMN07312418]	2	1	38.0858	2685080	2572010	18853950	18103643	1017.66	189348	189348	261.493	1279.15	18.29
	FDAARGOS_375	1350	Enterococcus sp. FDAARGOS_375	CP023515	CP023513,CP023514		SAMN07312419	SAMN07312419 [https://www.ncbi.nlm.nih.gov/biosample/?term=SAMN07312419]	3	1	42.2555	3549290	3381046	26411660	25655595	1090.9	127193	127193	115.883	1206.79	15.78
	FDAARGOS_376	303	Pseudomonas putida			PDKZ00000000	SAMN07312420	SAMN07312420 [https://www.ncbi.nlm.nih.gov/biosample/?term=SAMN07312420]	3	1	60.1354	6273540	6223256	13444034	11257006	270.491	165396	165396	100.737	371.228	13.07
	FDAARGOS_377	28035	Staphylococcus lugdunensis	CP023539			SAMN07312421	SAMN07312421 [https://www.ncbi.nlm.nih.gov/biosample/?term=SAMN07312421]	1	1	33.7997	2571630	2571633	15237120	14720968	862.896	161540	161540	278.22	1141.12	17.57
	FDAARGOS_378	29388	Staphylococcus capitis	CP023966	CP023967		SAMN07312422	SAMN07312422 [https://www.ncbi.nlm.nih.gov/biosample/?term=SAMN07312422]	2	1	32.9896	2485150	2419686	14264270	13365487	811.235	143605	143605	358.765	1170	18.67
	FDAARGOS_379	253	Chryseobacterium indologenes	CP023968			SAMN07312423	SAMN07312423 [https://www.ncbi.nlm.nih.gov/biosample/?term=SAMN07312423]	1	1	37.3027	4888830	4888827	12056704	11751470	362.616	149291	149291	174.623	537.239	18.34
	FDAARGOS_380	2018067	Pseudomonas sp. FDAARGOS_380	CP023969			SAMN07312424	SAMN07312424 [https://www.ncbi.nlm.nih.gov/biosample/?term=SAMN07312424]	1	1	59.7254	6499360	6499364	12639012	12340180	286.399	198837	198837	126.629	413.028	14.44
	FDAARGOS_381	28035	Staphylococcus lugdunensis	CP023970	CP023971		SAMN07312425	SAMN07312425 [https://www.ncbi.nlm.nih.gov/biosample/?term=SAMN07312425]	2	1	33.8133	2570700	2560809	10946904	10342121	606.879	157294	157294	322.304	929.183	18.69
	FDAARGOS_382	549	Pantoea agglomerans				SAMN07312426	SAMN07312426 [https://www.ncbi.nlm.nih.gov/biosample/?term=SAMN07312426]	2	1	56.7059	4313280	4254024	11246050	11020791	385.698	169246	169246	183.487	569.185	not reported at time of publication
	FDAARGOS_383	1286	Staphylococcus simulans	CP023497	CP023496		SAMN07312427	SAMN07312427 [https://www.ncbi.nlm.nih.gov/biosample/?term=SAMN07312427]	2	1	35.7391	2871980	2702288	14409156	13969254	734.211	155609	155609	289.766	1023.98	17.74
	FDAARGOS_384	747	Pasteurella multocida	CP023516			SAMN07312428	SAMN07312428 [https://www.ncbi.nlm.nih.gov/biosample/?term=SAMN07312428]	1	1	40.4509	2346720	2346722	17585340	17327547	1114.64	121371	121371	268.472	1383.11	24.04
	FDAARGOS_385	747	Pasteurella multocida	CP023972			SAMN07312429	SAMN07312429 [https://www.ncbi.nlm.nih.gov/biosample/?term=SAMN07312429]	1	1	40.4508	2346710	2346712	14432840	14230328	915.32	167810	167810	349.675	1265	16.48
	FDAARGOS_386	61647	Pluralibacter gergoviae			PDKY00000000	SAMN07312430	SAMN07312430 [https://www.ncbi.nlm.nih.gov/biosample/?term=SAMN07312430]	3	1	58.9844	5439560	5227020	11589234	11358914	315.227	182381	182381	150.112	465.339	13.77
	FDAARGOS_387	82979	Budvicia aquatica			PDDX00000000	SAMN07312431	SAMN07312431 [https://www.ncbi.nlm.nih.gov/biosample/?term=SAMN07312431]	1	1	45.93	5946490	5946490	26138512	25784229	654.402	102008	102008	81.0693	735.472	16.54
	FDAARGOS_388	292	Burkholderia cepacia	CP023518,CP023520,CP023521	CP023519		SAMN07312432	SAMN07312432 [https://www.ncbi.nlm.nih.gov/biosample/?term=SAMN07312432]	5	2	66.5981	8613090	3779680	18209684	17453714	305.761	154773	154773	109.872	415.632	15.11
	FDAARGOS_389	32009	Burkholderia gladioli pv. gladioli	CP023522,CP023523	CP023524		SAMN07312433	SAMN07312433 [https://www.ncbi.nlm.nih.gov/biosample/?term=SAMN07312433]	3	1	68.0079	8287170	4209407	15123066	14788792	269.303	152208	152208	107.125	376.429	16.48
	FDAARGOS_390	28095	Burkholderia gladioli			PDDY00000000	SAMN07312434	SAMN07312434 [https://www.ncbi.nlm.nih.gov/biosample/?term=SAMN07312434]	4	1	67.5815	8809620	4591747	12370524	11916829	204.155	164082	164082	92.3202	296.475	12.85
	FDAARGOS_391	28095	Burkholderia gladioli			PDDZ00000000	SAMN07312435	SAMN07312435 [https://www.ncbi.nlm.nih.gov/biosample/?term=SAMN07312435]	4	1	67.9879	8379560	4248075	20200968	19636564	353.585	154854	154854	102.53	456.115	25.26
	FDAARGOS_392	158822	Cedecea neteri	CP023525	CP023526		SAMN07312436	SAMN07312436 [https://www.ncbi.nlm.nih.gov/biosample/?term=SAMN07312436]	2	1	54.2246	5469300	5214802	19826296	16931762	467.247	113784	113784	99.5578	566.805	15.43
	FDAARGOS_393	545	Citrobacter koseri	CP023527	CP023528		SAMN07312437	SAMN07312437 [https://www.ncbi.nlm.nih.gov/biosample/?term=SAMN07312437]	2	1	53.8032	4884450	4875257	29663688	29158438	899.192	79496	79496	85.9482	985.14	17.56
	FDAARGOS_394	32013	Comamonas terrigena			PDEA00000000	SAMN07312438	SAMN07312438 [https://www.ncbi.nlm.nih.gov/biosample/?term=SAMN07312438]	1	1	64.9873	4710220	4710225	29388994	28937525	926.818	83688	83688	97.5788	1024.4	16.06
	FDAARGOS_395	61646	Lelliottia amnigena	CP023529			SAMN07312439	SAMN07312439 [https://www.ncbi.nlm.nih.gov/biosample/?term=SAMN07312439]	1	1	52.8573	4469610	4469608	18773482	18087199	610.642	53185	53185	65.3597	676.002	16.97
	FDAARGOS_396	53345	Enterococcus durans			PDEB00000000	SAMN07312440	SAMN07312440 [https://www.ncbi.nlm.nih.gov/biosample/?term=SAMN07312440]	4	1	37.8173	3395970	3104428	21784518	19050309	845.34	102200	102200	95.7658	941.106	22.57
	FDAARGOS_397	1352	Enterococcus faecium			PDEC00000000	SAMN07312441	SAMN07312441 [https://www.ncbi.nlm.nih.gov/biosample/?term=SAMN07312441]	6	1	37.6609	3192200	2802353	22035290	20937356	989.288	176352	176352	259.219	1248.51	13.85
	FDAARGOS_398	562	Escherichia coli			PDED00000000	SAMN07312442	SAMN07312442 [https://www.ncbi.nlm.nih.gov/biosample/?term=SAMN07312442]	4	1	50.4376	5676850	5529520	22999310	15539164	412.514	190813	190813	140.354	552.868	22.79
	FDAARGOS_399	562	Escherichia coli			PDEK00000000	SAMN07312443	SAMN07312443 [https://www.ncbi.nlm.nih.gov/biosample/?term=SAMN07312443]	3	1	50.4704	5633400	5497388	17106916	16346890	437.67	182544	182544	159.166	596.836	15.76
	FDAARGOS_400	562	Escherichia coli			PDDT00000000	SAMN07312444	SAMN07312444 [https://www.ncbi.nlm.nih.gov/biosample/?term=SAMN07312444]	5	1	50.503	5608540	5191892	14751370	14266404	383.765	186892	186892	156.231	539.996	12.34
	FDAARGOS_401	562	Escherichia coli	CP023531	CP023530		SAMN07312445	SAMN07312445 [https://www.ncbi.nlm.nih.gov/biosample/?term=SAMN07312445]	2	1	50.6695	5387380	5311821	24028480	23317394	653.296	161581	161581	147.711	801.007	15.54
	FDAARGOS_402	562	Escherichia coli			PDEE00000000	SAMN07312446	SAMN07312446 [https://www.ncbi.nlm.nih.gov/biosample/?term=SAMN07312446]	5	1	50.6412	5490870	5288218	23002150	22408988	615.905	175640	175640	131.529	747.434	23.41
	FDAARGOS_403	562	Escherichia coli	CP023535	CP023532,CP023533,CP023534		SAMN07312447	SAMN07312447 [https://www.ncbi.nlm.nih.gov/biosample/?term=SAMN07312447]	4	1	50.6301	5475410	5277336	25323400	24599546	677.809	169146	169146	150.44	828.249	24.86
	FDAARGOS_404	83655	Leclercia adecarboxylata			PDLK00000000	SAMN07312448	SAMN07312448 [https://www.ncbi.nlm.nih.gov/biosample/?term=SAMN07312448]	2	1	55.4942	5100420	5057082	42793714	42312619	1252.04	105210	105210	131.35	1383.39	16.27
	FDAARGOS_405	1639	Listeria monocytogenes			PDFI00000000	SAMN07312449	SAMN07312449 [https://www.ncbi.nlm.nih.gov/biosample/?term=SAMN07312449]	1	1	37.9983	2971110	2971108	31195952	30731533	1561.02	128982	128982	229.804	1790.83	17.47
	FDAARGOS_406	1270	Micrococcus luteus			PDEF00000000	SAMN07312450	SAMN07312450 [https://www.ncbi.nlm.nih.gov/biosample/?term=SAMN07312450]	1	1	73.2767	2440500	2440496	19259634	18563645	1147.3	66497	66497	130.387	1277.69	26.07
	FDAARGOS_407	549	Pantoea agglomerans			PDEG00000000	SAMN07312451	SAMN07312451 [https://www.ncbi.nlm.nih.gov/biosample/?term=SAMN07312451]	5	1	54.9276	4795470	4004826	25254932	24607968	773.758	118986	118986	111.256	885.014	15.75
	FDAARGOS_408	126385	Providencia alcalifaciens	CP023536			SAMN07312452	SAMN07312452 [https://www.ncbi.nlm.nih.gov/biosample/?term=SAMN07312452]	1	1	41.9886	3990110	3990106	49934020	49287536	1863.88	107756	107756	122.34	1986.22	16.55
	FDAARGOS_409	303	Pseudomonas putida			PDEH00000000	SAMN07312453	SAMN07312453 [https://www.ncbi.nlm.nih.gov/biosample/?term=SAMN07312453]	1	1	61.9351	6099640	6099642	26449216	25942241	641.535	125715	125715	97.6334	739.168	10.64
	FDAARGOS_410	329	Ralstonia pickettii	CP023537,CP023538			SAMN07312454	SAMN07312454 [https://www.ncbi.nlm.nih.gov/biosample/?term=SAMN07312454]	2	1	65.9039	4817760	3335171	22278264	21839062	684.098	147197	147197	162.244	846.342	25.27
	FDAARGOS_411	47917	Serratia fonticola	CP023956			SAMN07312455	SAMN07312455 [https://www.ncbi.nlm.nih.gov/biosample/?term=SAMN07312455]	1	1	53.7654	5725380	5725385	28450390	28060892	739.765	110799	110799	123.763	863.528	25.62
	FDAARGOS_412	1280	Staphylococcus aureus	CP023500			SAMN07312456	SAMN07312456 [https://www.ncbi.nlm.nih.gov/biosample/?term=SAMN07312456]	1	1	32.8361	2769280	2769278	34519038	34026717	1854.23	143827	143827	264.279	2118.51	8.94
	FDAARGOS_413	1311	Streptococcus agalactiae			PDXK00000000	SAMN07312457	SAMN07312457 [https://www.ncbi.nlm.nih.gov/biosample/?term=SAMN07312457]	11	1	35.7501	2607970	1498687	30053140	29640346	1410.37	247409	247409	269.826	1680.2	20.99
	FDAARGOS_414	1249	Weissella paramesenteroides	CP023501			SAMN07312458	SAMN07312458 [https://www.ncbi.nlm.nih.gov/biosample/?term=SAMN07312458]	1	1	38.0941	1947910	1947910	33001966	30845643	2390.02	170961	170961	380.393	2770.41	14.6
	FDAARGOS_415	28152	Yersinia kristensenii			PDEI00000000	SAMN07312459	SAMN07312459 [https://www.ncbi.nlm.nih.gov/biosample/?term=SAMN07312459]	1	1	47.4055	4730790	4730788	29866340	29346889	936.091	157161	157161	169.325	1105.42	14.17
	FDAARGOS_416	633	Yersinia pseudotuberculosis			PDEJ00000000	SAMN07312460	SAMN07312460 [https://www.ncbi.nlm.nih.gov/biosample/?term=SAMN07312460]	3	1	47.4786	4994210	4927747	24612476	24302600	734.509	179949	179949	163.49	897.999	14.35
	FDAARGOS_417	29484	Yersinia frederiksenii	CP023962			SAMN07312461	SAMN07312461 [https://www.ncbi.nlm.nih.gov/biosample/?term=SAMN07312461]	1	1	47.6386	5000680	5000678	34634468	34099456	1029.12	166298	166298	158.079	1187.2	12.18
	FDAARGOS_418	29484	Yersinia frederiksenii	CP023964			SAMN07312462	SAMN07312462 [https://www.ncbi.nlm.nih.gov/biosample/?term=SAMN07312462]	1	1	46.9795	4934030	4934031	31443170	30759933	940.686	166584	166584	153.51	1094.2	20.11
	FDAARGOS_419	152480	Burkholderia ambifaria			PDDU00000000	SAMN07312463	SAMN07312463 [https://www.ncbi.nlm.nih.gov/biosample/?term=SAMN07312463]	4	2	66.7751	7547360	3575335	17436310	17257979	230.859	152239	152239	97.0648	327.924	15.04
	FDAARGOS_420	36855	Brucella canis	CP023973,CP023974			SAMN07312464	SAMN07312464 [https://www.ncbi.nlm.nih.gov/biosample/?term=SAMN07312464]	2	1	57.2427	3312760	2105958	13554132	13416104	408.848	151956	151956	234.277	643.125	18.23
	FDAARGOS_421	197	Campylobacter jejuni	CP023866			SAMN07312465	SAMN07312465 [https://www.ncbi.nlm.nih.gov/biosample/?term=SAMN07312465]	1	1	30.3054	1777800	1777799	14859018	14807977	841.172	154920	154920	372.224	1213.4	12.63
	FDAARGOS_422	197	Campylobacter jejuni	CP023867			SAMN07312466	SAMN07312466 [https://www.ncbi.nlm.nih.gov/biosample/?term=SAMN07312466]	1	1	30.5392	1690070	1690073	12859540	12768917	762.871	163537	163537	416.902	1179.77	10.91
	FDAARGOS_423	1509	Clostridium sporogenes			PDLH00000000	SAMN07312467	SAMN07312467 [https://www.ncbi.nlm.nih.gov/biosample/?term=SAMN07312467]	7	1	28.1859	4182490	3618324	11448686	11284925	272.479	174147	174147	153.873	426.352	14.38
	FDAARGOS_424	1773	Mycobacterium tuberculosis			PDLG00000000	SAMN07312468	SAMN07312468 [https://www.ncbi.nlm.nih.gov/biosample/?term=SAMN07312468]	1	1	65.6106	4466600	4466604	10947426	10362965	234.294	128705	128705	159.161	393.455	16.21
	FDAARGOS_425	57975	Burkholderia thailandensis			PDLI00000000	SAMN07312469	SAMN07312469 [https://www.ncbi.nlm.nih.gov/biosample/?term=SAMN07312469]	3	1	67.5111	6648770	3704532	15457264	15315450	232.566	161842	161842	108.416	340.982	25.12
	FDAARGOS_426	57975	Burkholderia thailandensis	CP023498,CP023499			SAMN07312470	SAMN07312470 [https://www.ncbi.nlm.nih.gov/biosample/?term=SAMN07312470]	2	1	67.504	6729850	3967822	16966184	16810279	252.2	98410	98410	84.2295	336.429	19.48
	FDAARGOS_427	562	Escherichia coli			PDLF00000000	SAMN07312471	SAMN07312471 [https://www.ncbi.nlm.nih.gov/biosample/?term=SAMN07312471]	8	1	50.7719	5048100	4785100	18287624	17947583	533.101	173387	173387	149.742	682.843	15.98
	FDAARGOS_428	575	Raoultella planticola			PDLC00000000	SAMN07312472	SAMN07312472 [https://www.ncbi.nlm.nih.gov/biosample/?term=SAMN07312472]	6	1	55.497	5921050	5616094	26699898	25676400	654.067	181617	181617	117.885	771.952	11.94
	FDAARGOS_429	575	Raoultella planticola	CP023874	CP023876,CP023873,CP023875		SAMN07312473	SAMN07312473 [https://www.ncbi.nlm.nih.gov/biosample/?term=SAMN07312473]	4	1	55.5155	5889790	5616089	14632270	13915719	356.496	171580	171580	119.721	476.217	22.56
	FDAARGOS_430	575	Raoultella planticola	CP023877	CP023878,CP023879,CP023880,CP023881,CP023882,CP023883,CP023884,CP023885		SAMN07312474	SAMN07312474 [https://www.ncbi.nlm.nih.gov/biosample/?term=SAMN07312474]	7	1	55.474	6007180	5613722	24863712	24193198	603.284	147984	147984	104.732	708.016	not reported at time of publication
	FDAARGOS_431	54291	Raoultella ornithinolytica	CP023888	CP023886,CP023887,CP023889,CP023890,CP023891,CP023892,CP023893,CP023894		SAMN07312475	SAMN07312475 [https://www.ncbi.nlm.nih.gov/biosample/?term=SAMN07312475]	4	1	55.2955	6024770	5632493	19373538	18262999	457.284	158144	158144	112.828	570.111	20.63
	FDAARGOS_432	571	Klebsiella oxytoca			PDLB00000000	SAMN07312476	SAMN07312476 [https://www.ncbi.nlm.nih.gov/biosample/?term=SAMN07312476]	10	1	54.3354	6434810	5724278	20440254	19443637	452.215	124387	124387	80.2065	532.421	14.31
	FDAARGOS_433	562	Escherichia coli	CP023899	CP023895,CP023896,CP023897,CP023898,CP023900,CP023901,CP023902,CP023903,CP023904,CP023905		SAMN07312477	SAMN07312477 [https://www.ncbi.nlm.nih.gov/biosample/?term=SAMN07312477]	11	1	50.572	5121860	4711093	20400948	20053404	583.291	119990	119990	113.044	696.335	16.09
	FDAARGOS_434	562	Escherichia coli	CP023870	CP023868,CP023869,CP023871,CP023872		SAMN07312478	SAMN07312478 [https://www.ncbi.nlm.nih.gov/biosample/?term=SAMN07312478]	5	1	50.8787	5059200	4897877	21099292	20706482	617.659	138082	138082	131.66	749.319	24.87
	FDAARGOS_435	573	Klebsiella pneumoniae			PDLA00000000	SAMN07312479	SAMN07312479 [https://www.ncbi.nlm.nih.gov/biosample/?term=SAMN07312479]	7	1	57.3097	5550290	5274026	21696736	21134962	567.703	180505	180505	135.405	703.108	21.14
	FDAARGOS_436	573	Klebsiella pneumoniae	CP023907	CP023906,CP023908,CP023909,CP023910,CP023911,CP023912		SAMN07312480	SAMN07312480 [https://www.ncbi.nlm.nih.gov/biosample/?term=SAMN07312480]	7	1	57.1946	5625900	5344312	21518450	20597933	548.758	142466	142466	117.301	666.06	16.36
	FDAARGOS_437	562	Escherichia coli			PDLJ00000000	SAMN07312481	SAMN07312481 [https://www.ncbi.nlm.nih.gov/biosample/?term=SAMN07312481]	4	1	50.7023	5177570	4974617	19464696	19117278	557.218	161752	161752	131.765	688.983	15.36
	FDAARGOS_438	582	Morganella morganii			PDLE00000000	SAMN07312482	SAMN07312482 [https://www.ncbi.nlm.nih.gov/biosample/?term=SAMN07312482]	7	1	50.7679	4468760	4234655	20152420	19783225	668.128	180903	180903	168.588	836.717	14.74
	FDAARGOS_439	573	Klebsiella pneumoniae	CP023913	CP023914,CP023915,CP023916,CP023917,CP023918		SAMN07312483	SAMN07312483 [https://www.ncbi.nlm.nih.gov/biosample/?term=SAMN07312483]	6	1	57.0121	5752860	5240335	18388674	17915486	467.7	180515	180515	132.392	600.092	12.96
	FDAARGOS_440	573	Klebsiella pneumoniae	CP023919	CP023920,CP023921,CP023922,CP023923,CP023924		SAMN07312484	SAMN07312484 [https://www.ncbi.nlm.nih.gov/biosample/?term=SAMN07312484]	6	1	57.1796	5606740	5315094	20600234	19940478	519.089	177538	177538	123.768	642.857	14.07
	FDAARGOS_441	562	Escherichia coli			PDLD00000000	SAMN07312485	SAMN07312485 [https://www.ncbi.nlm.nih.gov/biosample/?term=SAMN07312485]	5	1	50.8502	5193740	4967710	18414912	17772588	516.251	177413	177413	146.722	662.973	15.79
	FDAARGOS_442	573	Klebsiella pneumoniae	CP023925	CP023926,CP023927,CP023928,CP023929,CP023930,CP023931		SAMN07312486	SAMN07312486 [https://www.ncbi.nlm.nih.gov/biosample/?term=SAMN07312486]	7	1	57.0577	5727720	5329011	16273536	15757077	411.965	202683	202683	158.607	570.571	14.26
	FDAARGOS_443	573	Klebsiella pneumoniae	CP023933	CP023932,CP023934,CP023935,CP023936,CP023937,CP023938,CP023939		SAMN07312487	SAMN07312487 [https://www.ncbi.nlm.nih.gov/biosample/?term=SAMN07312487]	8	1	57.0465	5951580	5460389	20608560	19811034	501.482	194566	194566	135.352	636.834	15.43
	FDAARGOS_444	573	Klebsiella pneumoniae	CP023941	CP023940,CP023942,CP023943,CP023944		SAMN07312488	SAMN07312488 [https://www.ncbi.nlm.nih.gov/biosample/?term=SAMN07312488]	5	1	57.0698	5880980	5484708	19541532	18429059	472.459	183196	183196	114.899	587.359	15.18
	FDAARGOS_445	573	Klebsiella pneumoniae	CP023502	CP023503,CP024581,CP024580,CP024579		SAMN07312489	SAMN07312489 [https://www.ncbi.nlm.nih.gov/biosample/?term=SAMN07312489]	5	1	57.1866	5614160	5402136	13533694	12312238	330.67	158373	158373	119.25	449.92	15.49
	FDAARGOS_446	573	Klebsiella pneumoniae	CP023946	CP023945,CP023947,CP023948		SAMN07312490	SAMN07312490 [https://www.ncbi.nlm.nih.gov/biosample/?term=SAMN07312490]	4	1	57.0648	5769650	5392753	13053852	12861442	336.119	176588	176588	139.249	475.368	15.99
	FDAARGOS_447	573	Klebsiella pneumoniae	CP023949	CP023950,CP023951,CP023952,CP023953,CP023954,CP023955		SAMN07312491	SAMN07312491 [https://www.ncbi.nlm.nih.gov/biosample/?term=SAMN07312491]	7	1	57.1544	5789970	5226396	17357194	16980259	442.419	173462	173462	139.263	581.682	15.33
	FDAARGOS_448	562	Escherichia coli	CP023960	CP023957,CP023958,CP023959,CP023961		SAMN07312492	SAMN07312492 [https://www.ncbi.nlm.nih.gov/biosample/?term=SAMN07312492]	5	1	50.5493	5446830	5169451	21799120	21457856	591.459	179516	179516	150.496	741.955	20.01
	FDAARGOS_449	11036	Venezuelan equine encephalitis virus	MK028850			SAMN07796331	SAMN07796331 [https://www.ncbi.nlm.nih.gov/biosample/?term=SAMN07796331]	1	1	50.3412	11285	11285	14432668	10558059	7836.53	not applicable	not applicable	not applicable	7836.53	not applicable
	FDAARGOS_450	11036	Venezuelan equine encephalitis virus	MK028849			SAMN07796332	SAMN07796332 [https://www.ncbi.nlm.nih.gov/biosample/?term=SAMN07796332]	1	1	49.3839	11281	11281	8233406	5565179	7001.35	not applicable	not applicable	not applicable	7001.35	not applicable
	FDAARGOS_451	11036	Venezuelan equine encephalitis virus	MK028854			SAMN07796333	SAMN07796333 [https://www.ncbi.nlm.nih.gov/biosample/?term=SAMN07796333]	2	1	49.6948	11142	9944	6422280	2768590	6141.85	not applicable	not applicable	not applicable	6141.85	not applicable
	FDAARGOS_452	11036	Venezuelan equine encephalitis virus	MK028848			SAMN07796334	SAMN07796334 [https://www.ncbi.nlm.nih.gov/biosample/?term=SAMN07796334]	1	1	49.9291	11276	11276	5043940	1432455	5330.63	not applicable	not applicable	not applicable	5330.63	not applicable
	FDAARGOS_453	11036	Venezuelan equine encephalitis virus	MK028853			SAMN07796335	SAMN07796335 [https://www.ncbi.nlm.nih.gov/biosample/?term=SAMN07796335]	1	1	48.2182	11477	11477	8235574	5894612	7404.46	not applicable	not applicable	not applicable	7404.46	not applicable
	FDAARGOS_454	11036	Venezuelan equine encephalitis virus	MK028852			SAMN07796336	SAMN07796336 [https://www.ncbi.nlm.nih.gov/biosample/?term=SAMN07796336]	2	1	52.9782	10493	9108	4718746	3299080	5913.89	not applicable	not applicable	not applicable	5913.89	not applicable
	FDAARGOS_455	11036	Venezuelan equine encephalitis virus	MK088531			SAMN07796337	SAMN07796337 [https://www.ncbi.nlm.nih.gov/biosample/?term=SAMN07796337]	3	1	49.4013	11441	8963	3641156	373564	2799.17	not applicable	not applicable	not applicable	2799.17	not applicable
	FDAARGOS_456	11036	Venezuelan equine encephalitis virus	MK028851			SAMN07796338	SAMN07796338 [https://www.ncbi.nlm.nih.gov/biosample/?term=SAMN07796338]	1	1	48.9097	11327	11327	4784704	2650155	6928.3	not applicable	not applicable	not applicable	6928.3	not applicable
	FDAARGOS_457	11021	Eastern equine encephalitis virus	MK028842			SAMN07796339	SAMN07796339 [https://www.ncbi.nlm.nih.gov/biosample/?term=SAMN07796339]	1	1	49.6233	11414	11414	16807912	7733178	7792.65	not applicable	not applicable	not applicable	7792.65	not applicable
	FDAARGOS_458	11021	Eastern equine encephalitis virus	MK028841			SAMN07796340	SAMN07796340 [https://www.ncbi.nlm.nih.gov/biosample/?term=SAMN07796340]	1	1	50.2221	11256	11256	7173726	4244693	7194.5	not applicable	not applicable	not applicable	7194.5	not applicable
	FDAARGOS_459	64320	Zika virus	MK028857			SAMN07796341	SAMN07796341 [https://www.ncbi.nlm.nih.gov/biosample/?term=SAMN07796341]	1	1	51.0417	10368	10368	5012846	3372334	6538.91	not applicable	not applicable	not applicable	6538.91	not applicable
	FDAARGOS_460	64320	Zika virus	MK028858			SAMN07796342	SAMN07796342 [https://www.ncbi.nlm.nih.gov/biosample/?term=SAMN07796342]	1	1	51.2997	10772	10772	11207378	2060444	7517.95	not applicable	not applicable	not applicable	7517.95	not applicable
	FDAARGOS_461	64320	Zika virus	MK028861			SAMN07796343	SAMN07796343 [https://www.ncbi.nlm.nih.gov/biosample/?term=SAMN07796343]	3	1	51.1252	10709	8229	4904250	2000789	6561.81	not applicable	not applicable	not applicable	6561.81	not applicable
	FDAARGOS_462	64320	Zika virus	MK028859			SAMN07796344	SAMN07796344 [https://www.ncbi.nlm.nih.gov/biosample/?term=SAMN07796344]	1	1	51.2394	10771	10771	10899102	2776090	9058.42	not applicable	not applicable	not applicable	9058.42	not applicable
	FDAARGOS_463	64320	Zika virus	MK028862			SAMN07796345	SAMN07796345 [https://www.ncbi.nlm.nih.gov/biosample/?term=SAMN07796345]	3	1	50.894	9899	7316	3950816	2391677	6200.24	not applicable	not applicable	not applicable	6200.24	not applicable
	FDAARGOS_464	64320	Zika virus	MK028860			SAMN07796346	SAMN07796346 [https://www.ncbi.nlm.nih.gov/biosample/?term=SAMN07796346]	1	1	51.1002	10771	10771	14026520	4068408	11802.1	not applicable	not applicable	not applicable	11802.1	not applicable
	FDAARGOS_465	186538	Zaire ebolavirus	MH121166			SAMN07796347	SAMN07796347 [https://www.ncbi.nlm.nih.gov/biosample/?term=SAMN07796347]	1	1	41.0825	18957	18957	10952468	6585487	13939.1	not applicable	not applicable	not applicable	13939.1	not applicable
	FDAARGOS_466	186538	Zaire ebolavirus	MK114118			SAMN07796348	SAMN07796348 [https://www.ncbi.nlm.nih.gov/biosample/?term=SAMN07796348]	10	2	40.7517	18755	5111	10821452	6321381	12139.1	not applicable	not applicable	not applicable	12139.1	not applicable
	FDAARGOS_467	186538	Zaire ebolavirus	MH121165			SAMN07796349	SAMN07796349 [https://www.ncbi.nlm.nih.gov/biosample/?term=SAMN07796349]	1	1	41.1203	18959	18959	9632215	5013496	13821.2	not applicable	not applicable	not applicable	13821.2	not applicable
	FDAARGOS_468	186538	Zaire ebolavirus	MH121164			SAMN07796350	SAMN07796350 [https://www.ncbi.nlm.nih.gov/biosample/?term=SAMN07796350]	1	1	41.1172	18958	18958	8930264	5225486	13890	not applicable	not applicable	not applicable	13890	not applicable
	FDAARGOS_469	186540	Sudan ebolavirus	MH121163			SAMN07796351	SAMN07796351 [https://www.ncbi.nlm.nih.gov/biosample/?term=SAMN07796351]	1	1	41.3414	18831	18831	9481226	5134924	13523	not applicable	not applicable	not applicable	13523	not applicable
	FDAARGOS_470	186540	Sudan ebolavirus	MH121169			SAMN07796352	SAMN07796352 [https://www.ncbi.nlm.nih.gov/biosample/?term=SAMN07796352]	1	1	41.2246	18831	18831	6758062	1854424	8223.66	not applicable	not applicable	not applicable	8223.66	not applicable
	FDAARGOS_471	565995	Bundibugyo ebolavirus	MK028856			SAMN07796353	SAMN07796353 [https://www.ncbi.nlm.nih.gov/biosample/?term=SAMN07796353]	1	1	42.0063	18940	18940	9215422	6127312	12135.7	not applicable	not applicable	not applicable	12135.7	not applicable
	FDAARGOS_472	565995	Bundibugyo ebolavirus	MK028835			SAMN07796354	SAMN07796354 [https://www.ncbi.nlm.nih.gov/biosample/?term=SAMN07796354]	1	1	42.0142	18896	18896	11913002	7037123	13745.3	not applicable	not applicable	not applicable	13745.3	not applicable
	FDAARGOS_473	37124	Chikungunya virus	MK028840			SAMN07796355	SAMN07796355 [https://www.ncbi.nlm.nih.gov/biosample/?term=SAMN07796355]	1	1	49.463	11918	11918	1368728	541299	5531.09	not applicable	not applicable	not applicable	5531.09	not applicable
	FDAARGOS_474	37124	Chikungunya virus	MK028839			SAMN07796356	SAMN07796356 [https://www.ncbi.nlm.nih.gov/biosample/?term=SAMN07796356]	2	1	49.4744	12081	11831	1682340	915254	6542.87	not applicable	not applicable	not applicable	6542.87	not applicable
	FDAARGOS_475	37124	Chikungunya virus	MK028838			SAMN07796357	SAMN07796357 [https://www.ncbi.nlm.nih.gov/biosample/?term=SAMN07796357]	1	1	50.2017	11898	11898	1431680	576880	6657.52	not applicable	not applicable	not applicable	6657.52	not applicable
	FDAARGOS_476	37124	Chikungunya virus	MK028837			SAMN07796358	SAMN07796358 [https://www.ncbi.nlm.nih.gov/biosample/?term=SAMN07796358]	1	1	49.8483	12197	12197	1289246	775864	6761.38	not applicable	not applicable	not applicable	6761.38	not applicable
	FDAARGOS_477	37124	Chikungunya virus	MK028836			SAMN07796359	SAMN07796359 [https://www.ncbi.nlm.nih.gov/biosample/?term=SAMN07796359]	1	1	49.7508	11839	11839	756338	498894	6763.66	not applicable	not applicable	not applicable	6763.66	not applicable
	FDAARGOS_478	11029	Ross River virus	MK028847			SAMN07796360	SAMN07796360 [https://www.ncbi.nlm.nih.gov/biosample/?term=SAMN07796360]	2	1	51.3425	12253	11918	1230034	734268	6528.92	not applicable	not applicable	not applicable	6528.92	not applicable
	FDAARGOS_479	11029	Ross River virus	MK028846			SAMN07796361	SAMN07796361 [https://www.ncbi.nlm.nih.gov/biosample/?term=SAMN07796361]	2	1	51.3773	11762	11481	1139766	206412	4198	not applicable	not applicable	not applicable	4198	not applicable
	FDAARGOS_480	11029	Ross River virus	MK028845			SAMN07796362	SAMN07796362 [https://www.ncbi.nlm.nih.gov/biosample/?term=SAMN07796362]	2	1	50.9927	12139	11804	1086244	529735	5962.18	not applicable	not applicable	not applicable	5962.18	not applicable
	FDAARGOS_481	11029	Ross River virus	MK028844			SAMN07796363	SAMN07796363 [https://www.ncbi.nlm.nih.gov/biosample/?term=SAMN07796363]	2	1	51.3609	11867	11586	1683240	1035185	7250.1	not applicable	not applicable	not applicable	7250.1	not applicable
	FDAARGOS_482	11029	Ross River virus	MK028843			SAMN07796364	SAMN07796364 [https://www.ncbi.nlm.nih.gov/biosample/?term=SAMN07796364]	2	1	50.8892	12315	11979	1717402	1122750	7343.44	not applicable	not applicable	not applicable	7343.44	not applicable
	FDAARGOS_483	186538	Zaire ebolavirus	MH121168			SAMN07796365	SAMN07796365 [https://www.ncbi.nlm.nih.gov/biosample/?term=SAMN07796365]	1	1	41.0539	18958	18958	7344340	4824637	7240.91	not applicable	not applicable	not applicable	7240.91	not applicable
	FDAARGOS_484	186540	Sudan ebolavirus	MH121162			SAMN07796366	SAMN07796366 [https://www.ncbi.nlm.nih.gov/biosample/?term=SAMN07796366]	1	1	41.3019	18849	18849	4885152	1981953	6912.63	not applicable	not applicable	not applicable	6912.63	not applicable
	FDAARGOS_485	186538	Zaire ebolavirus	MK028855			SAMN07796367	SAMN07796367 [https://www.ncbi.nlm.nih.gov/biosample/?term=SAMN07796367]	1	1	41.1014	18958	18958	7681242	4457697	12164.8	not applicable	not applicable	not applicable	12164.8	not applicable
	FDAARGOS_486	186541	Tai Forest ebolavirus	MH121167			SAMN07796368	SAMN07796368 [https://www.ncbi.nlm.nih.gov/biosample/?term=SAMN07796368]	1	1	42.2552	18890	18890	5663660	4693252	12675.5	not applicable	not applicable	not applicable	12675.5	not applicable
	FDAARGOS_487	565995	Bundibugyo ebolavirus	MK028834			SAMN07796369	SAMN07796369 [https://www.ncbi.nlm.nih.gov/biosample/?term=SAMN07796369]	1	1	42.0098	18917	18917	5339830	2415037	9611.42	not applicable	not applicable	not applicable	9611.42	not applicable
	FDAARGOS_488	186539	Reston ebolavirus	MK088530			SAMN07796370	SAMN07796370 [https://www.ncbi.nlm.nih.gov/biosample/?term=SAMN07796370]	1	1	40.0644	16763	16763	3115650	634536	6318.51	not applicable	not applicable	not applicable	6318.51	not applicable
	FDAARGOS_489	186538	Zaire ebolavirus	MH121161			SAMN07796371	SAMN07796371 [https://www.ncbi.nlm.nih.gov/biosample/?term=SAMN07796371]	1	1	41.2283	18742	18742	7612542	4716071	11491	not applicable	not applicable	not applicable	11491	not applicable
												1916873644
