# Supplementary material for: FDA-ARGOS is a database with public quality-controlled reference genomes for diagnostic use and regulatory science
Source: Nat Commun. 2019 Jul 25;10:3313. doi: 10.1038/s41467-019-11306-6 (PMC6658474; doi:10.1038/s41467-019-11306-6)
Supplement: Supplementary file 3 — Supplementary Data 2 [file 41467_2019_11306_MOESM3_ESM.xlsx]

## Sheet: Supplementary Data 2
	Supplementary Data 2: Normalized NCBI Nt and FDA-ARGOS Database Instances
		NCBI_0	NCBI_1	NCBI_2	NCBI_3	NCBI_4	NCBI_5	NCBI_6	NCBI_7	NCBI_8	NCBI_9	NCBI_10	NCBI_11	NCBI_12	NCBI_13	NCBI_14	NCBI_15	NCBI_16	NCBI_17	NCBI_18	NCBI_19	NCBI_20	NCBI_21	NCBI_22	NCBI_23	NCBI_24	NCBI_25	NCBI_26	NCBI_27	NCBI_28	NCBI_29	NCBI_30	NCBI_31	NCBI_32	NCBI_33	NCBI_34	NCBI_35	NCBI_36	NCBI_37	NCBI_38	NCBI_39	NCBI_40	NCBI_41	NCBI_42	NCBI_43	NCBI_44	NCBI_45	NCBI_46	NCBI_47
	0	SAMN04532508	SAMN03449258	SAMN08932864	SAMN03799837	SAMN03799837	SAMN03449258	SAMN03449258	SAMN03449258	SAMN02872793	SAMN03799837	SAMN03449258	SAMN03449258	SAMN03449258	SAMN03449258	SAMN03799837	SAMN03799837	SAMN03449258	SAMN03449258	SAMN03799837	SAMN03449258	SAMN03339563	SAMN03799837	SAMN08932864	SAMN03799837	SAMN04532508	SAMN08148383	SAMN04532508	SAMN03449258	SAMN03449258	SAMN03449258	SAMN08148378	SAMN08932864	SAMN08148378	SAMN03449258	SAMN07597946	SAMN03799837	SAMN03799837	SAMN08148378	SAMN03449258	SAMN03449258	SAMN03449505	SAMN03449258	SAMN03449258	SAMN02872793	SAMN03449258	SAMN03449258	SAMN03339563	SAMN03449258
	1	SAMN03449258	SAMN04421281	SAMN03449258	SAMN08932864	SAMN04532508	SAMN04155455	SAMN08140745	SAMN03249380	SAMN08148383	SAMN03988560	SAMN04155455	SAMN08140745	SAMN04421281	SAMN08140745	SAMN03449258	SAMN03449258	SAMN07450711	SAMN03140242	SAMN03449258	SAMN07725774	SAMN03449258	SAMN03449258	SAMN07450644	SAMN03449304	SAMN08148378	SAMN03449258	SAMN03449258	SAMN04395146	SAMN04585513	SAMN03145039	SAMN03449258	SAMN03449258	SAMN03449258	SAMN08140745	SAMN03449258	SAMN03449258	SAMN03449258	SAMN03449258	SAMN06019998	SAMN04395146	SAMN03449258	SAMN04395146	SAMN08176464	SAMN08148378	SAMN04622938	SAMN06173139	SAMN08148378	SAMN07450765
	2	SAMN08176464	SAMN06452241	SAMN06451531	SAMN03449258	SAMN03449258	SAMN03339571	SAMN04366529	SAMN04155455	SAMN03449258	SAMN04440960	SAMN03339571	SAMN06451531	SAMN06451531	SAMN04380944	SAMN04366529	SAMN07450644	SAMN04622938	SAMN04380944	SAMN06452241	SAMN06111315	SAMN07725774	SAMN04159052	SAMN03449258	SAMN03449505	SAMN03449258	SAMN06451531	SAMN06451531	SAMN04366529	SAMN06019998	SAMN06452241	SAMN08140745	SAMN08140745	SAMN09395510	SAMN03269134	SAMN04395146	SAMN05001824	SAMN04366529	SAMN02741486	SAMN06451531	SAMN04622938	SAMN04395146	SAMN04159299	SAMN06451531	SAMN03449505	SAMN06173050	SAMN04532292	SAMN03449258	SAMN05001824
	3	SAMN04380944	SAMN08193710	SAMN03140242	SAMN08140745	SAMN08239887	SAMN06452241	SAMN06451531	SAMN06452241	SAMN06685770	SAMN03449258	SAMN06452241	SAMN04155455	SAMN07599823	SAMN08148357	SAMN07450711	SAMN02872793	SAMN04155455	SAMN03339571	SAMN04158373	SAMN03140242	SAMN04014848	SAMN06451531	SAMN06019998	SAMN03988626	SAMN02741531	SAMN03197275	SAMN04532292	SAMN07599823	SAMN06452241	SAMN03197895	SAMN08093727	SAMN02808712	SAMN04570181	SAMN03197510	SAMN04155455	SAMN07599823	SAMN06344235	SAMN04159299	SAMN06019686	SAMN06452241	SAMN06451531	SAMN06451531	SAMN03140242	SAMN03449258	SAMN03145039	SAMD00115690	SAMN04421281	SAMN04155455
	4	SAMN06179980	SAMN09509789	SAMN04155455	SAMN04155455	SAMN06452241	SAMN09509789	SAMN03140242	SAMN08125903	SAMN03449633	SAMN08176464	SAMN05956097	SAMN06173214	SAMN04380944	SAMN05001816	SAMN04622938	SAMN08801536	SAMN03449633	SAMN06452241	SAMN03197603	SAMN05013690	SAMN08470394	SAMN03197510	SAMN03151520	SAMN08176464	SAMN02808712	SAMN04155455	SAMN06173214	SAMN07703156	SAMN08470394	SAMN04942658	SAMN07703156	SAMN08801536	SAMN03357154	SAMN03339571	SAMN04380944	SAMN05013690	SAMN06452241	SAMN06344235	SAMN03145039	SAMN08470394	SAMN03339571	SAMN03357154	SAMN05013690	SAMN07450711	SAMN08470394	SAMN06344235	SAMN02769791	SAMN06344235
	5	SAMN06452241	SAMN03197822	SAMN06452241	SAMN06179980	SAMN08470394	SAMN06453126	SAMN06179980	SAMN08102682	SAMN03145039	SAMN04380944	SAMN08125903	SAMN06452241	SAMN08111301	SAMN08470394	SAMN06452241	SAMN06344235	SAMN03145039	SAMN08470394	SAMN03470190	SAMN04155455	SAMN02905115	SAMN06452241	SAMN03339571	SAMN03339563	SAMN04625404	SAMN03339571	SAMN06452241	SAMN06452241	SAMN03197895	SAMN03449614	SAMN04380944	SAMN03140242	SAMN06452241	SAMN06452241	SAMN06344235	SAMN02471867	SAMN08193710	SAMN06452241	SAMN06452241	SAMN02934115	SAMN06452241	SAMN06179980	SAMN03145039	SAMN08093727	SAMN08102664	SAMN06452241	SAMN07703156	SAMN06452241
	6	SAMN03197819	SAMN04348604	SAMN03449614	SAMN06452241	SAMN04348604	SAMN08054988	SAMN06452241	SAMN07253176	SAMN06452241	SAMN05001816	SAMN07599873	SAMN09509789	SAMN08381301	SAMN03339571	SAMN08470394	SAMN06452241	SAMN08470394	SAMN02905115	SAMN03249364	SAMN06452241	SAMN06452241	SAMN08470394	SAMN08148357	SAMN04622938	SAMN04380944	SAMN04014848	SAMN09509789	SAMN06451048	SAMN06453126	SAMN05860645	SAMN03140242	SAMN09476204	SAMN07821484	SAMN08193710	SAMN06173170	SAMN09476204	SAMN08523386	SAMN08470394	SAMN04158296	SAMN06174239	SAMN03197895	SAMN06452241	SAMN06452241	SAMN03140242	SAMN06452241	SAMN03197819	SAMN08111301	SAMN08470394
	7	SAMN05956097	SAMN02689140	SAMN04348604	SAMN08470394	SAMN07356277	SAMN02689140	SAMN08193710	SAMN06172842	SAMN02905115	SAMN06452241	SAMN05188742	SAMN02886899	SAMN08470394	SAMN03197389	SAMN04348604	SAMN08193710	SAMN03449506	SAMN06453126	SAMN02689140	SAMN02905115	SAMN05956097	SAMN05956097	SAMN06452241	SAMN04380944	SAMN06452241	SAMN08470394	SAMN04348604	SAMN09509789	SAMN08102677	SAMN08102682	SAMN06452241	SAMN08470394	SAMN03785008	SAMN03449161	SAMN08470394	SAMN06452241	SAMN03197822	SAMN08523386	SAMN06172851	SAMN06453126	SAMN06453126	SAMN05256625	SAMN03785008	SAMN04380944	SAMN02886899	SAMN08523386	SAMN06452241	SAMN02905115
	8	SAMN08102677	SAMN08102648	SAMN07998598	SAMN04942658	SAMN08054988	SAMN08102682	SAMN05956097	SAMN04100459	SAMN08049221	SAMN03449161	SAMN07253176	SAMN06451895	SAMN08193710	SAMN04348604	SAMN07375475	SAMN04348604	SAMN06452241	SAMN03449130	SAMN07966380	SAMN03449161	SAMN03449614	SAMN08523386	SAMN08193710	SAMN03449258	SAMN04348604	SAMN06452241	SAMN06451895	SAMN08049221	SAMN02689140	SAMN03495942	SAMN08470394	SAMN03145039	SAMN04348604	SAMN03470190	SAMN03197895	SAMN06453126	SAMN02689140	SAMN07356277	SAMN08125903	SAMN03449130	SAMN06451895	SAMN04348604	SAMN05956097	SAMN02741486	SAMN02689140	SAMN08299201	SAMN09509789	SAMN09509789
	9	SAMN06453126	SAMN07253176	SAMN08102677	SAMN04348604	SAMN06329890	SAMN08523377	SAMN05256625	SAMN08381231	SAMN08102677	SAMN08523386	SAMN02729279	SAMN07966380	SAMN03177635	SAMN07356277	SAMN08054988	SAMN07375475	SAMN04348604	SAMN06172851	SAMN08125903	SAMN04348604	SAMN04348604	SAMN06453126	SAMN02905115	SAMN09395312	SAMN08102677	SAMN03177635	SAMN06453126	SAMN04348604	SAMN08125903	SAMN07253176	SAMN06453126	SAMN02905115	SAMN08102677	SAMN06172851	SAMN03145039	SAMN06451895	SAMN03480623	SAMN08102677	SAMN08102648	SAMN07966380	SAMN05860645	SAMN06172959	SAMN05860645	SAMN04625404	SAMN07599873	SAMN02689140	SAMN04348604	SAMN03449614
	10	SAMN07253176	SAMN07375482	SAMN06453126	SAMN07356277	SAMN08299201	SAMN07253176	SAMN08523386	SAMN08148591	SAMN06451895	SAMN08102677	SAMN03766016	SAMN08102682	SAMN04348604	SAMN08102677	SAMN08102682	SAMN06453126	SAMN07356277	SAMN02689140	SAMN07253176	SAMN04158299	SAMN08054988	SAMN08125903	SAMN09509789	SAMN04159052	SAMN02689140	SAMN02689140	SAMN03610563	SAMN05860645	SAMN02950891	SAMN02873989	SAMN08102677	SAMN06453126	SAMN08049242	SAMN07966380	SAMN06464162	SAMN02689140	SAMD00000333	SAMN06453126	SAMN08102682	SAMN03480623	SAMN02689140	SAMN07966380	SAMN08125903	SAMN08470394	SAMN02892978	SAMN06019668	SAMN06453126	SAMN08523386
	11	SAMN02873989	SAMN06618438	SAMN02689140	SAMN07375475	SAMN07966380	SAMN02873989	SAMN05860645	SAMN06218048	SAMN08102682	SAMN06453126	SAMN08524336	SAMN07253176	SAMN06452241	SAMN03470190	SAMN07253176	SAMN02689140	SAMN06451895	SAMN08125903	SAMN02873989	SAMN03470190	SAMN03197603	SAMN07253176	SAMN05860645	SAMN06452241	SAMN07253176	SAMN07599873	SAMN08102682	SAMN06451895	SAMN07253176	SAMN07375482	SAMN02689140	SAMN08102677	SAMN06453126	SAMN08102648	SAMN04158299	SAMN08523377	SAMN02873989	SAMN06172851	SAMN07253176	SAMN06019668	SAMN08125903	SAMN08125903	SAMN08102648	SAMN06452241	SAMN07253176	SAMN08523377	SAMN07966380	SAMN04158296
	12	SAMN03197767	SAMN09487268	SAMN08125903	SAMN08125903	SAMN08125903	SAMN06164057	SAMN06464161	SAMN08470390	SAMN03480623	SAMN08125903	SAMN03766025	SAMN02873989	SAMN04155455	SAMN06344235	SAMN02873989	SAMN08102648	SAMN05860645	SAMN08299201	SAMN07998589	SAMN06019668	SAMN02689140	SAMN03766016	SAMN02689140	SAMN05256625	SAMN02729279	SAMN08523377	SAMN02950891	SAMN07966380	SAMN02873989	SAMN03766016	SAMN07966380	SAMN06452241	SAMN03610563	SAMN08102682	SAMN06452241	SAMN07253176	SAMN03177632	SAMN02689140	SAMN08381215	SAMN07253176	SAMN08102648	SAMN08102648	SAMN07253176	SAMN06451048	SAMN02873989	SAMN06173181	SAMN03197168	SAMN06453126
	13	SAMN08211922	SAMN05860625	SAMN07253176	SAMN07253176	SAMN08102677	SAMN03766016	SAMN07966380	SAMN03267162	SAMN08523377	SAMN06164057	SAMN06124602	SAMN03766016	SAMN07253176	SAMN07966380	SAMN08887215	SAMN08102682	SAMN06453126	SAMN07253176	SAMN08524336	SAMN07253176	SAMN06453126	SAMN04100459	SAMN08125903	SAMN07356277	SAMN07156264	SAMN07253176	SAMN02203123	SAMN08125903	SAMN03012837	SAMN05860625	SAMN08125903	SAMN06464161	SAMN02689140	SAMN07253176	SAMN02769893	SAMN07511412	SAMN03766016	SAMN02641062	SAMN08887215	SAMN02873989	SAMN07253176	SAMN07253176	SAMN02873989	SAMN04155455	SAMN08102682	SAMN02873989	SAMN02892978	SAMN07966380
	14	SAMN08887215	SAMN03766025	SAMN03766016	SAMN03766016	SAMN07253176	SAMN08211922	SAMN08125903	SAMN08102681	SAMN07253176	SAMN07253176	SAMN03197201	SAMN03165125	SAMN03766016	SAMN08125903	SAMN09487268	SAMN07253176	SAMN02689140	SAMN02873989	SAMN05860625	SAMN02873989	SAMN03779024	SAMN05860625	SAMN03197168	SAMN04348604	SAMN09487268	SAMN02873989	SAMN07253176	SAMN03495942	SAMN05860625	SAMN02872773	SAMN05804792	SAMN06172851	SAMN08125903	SAMN02873989	SAMN07818932	SAMN03766016	SAMN07253176	SAMN06173181	SAMN04158306	SAMN02870476	SAMN02729279	SAMN02873989	SAMN03177632	SAMN03197822	SAMN04244243	SAMN07253176	SAMN07253176	SAMN05804792
	15	SAMN05860625	SAMN06454326	SAMN06172842	SAMN03349353	SAMN08102682	SAMN03153510	SAMN08054988	SAMN06289612	SAMN05948797	SAMN08148591	SAMN08470390	SAMN05860625	SAMN03449414	SAMN08102648	SAMN05860625	SAMN07599796	SAMN07966380	SAMN06164057	SAMN03197146	SAMN03766016	SAMN07253176	SAMN08148369	SAMN07253176	SAMN06453126	SAMN05860625	SAMN08102682	SAMN02873989	SAMN07253176	SAMN03766025	SAMN02870045	SAMN07253176	SAMN07966380	SAMN08523377	SAMN08801614	SAMN02689140	SAMN07982026	SAMN03795183	SAMN02873989	SAMN03267162	SAMN09487268	SAMN03766016	SAMN03197767	SAMN06172960	SAMN07599873	SAMN04421180	SAMN06618438	SAMN02873989	SAMN07253176
	16	SAMN07672546	SAMN08470390	SAMN03488007	SAMN06065846	SAMN03766016	SAMN08524336	SAMN05804792	SAMN03197839	SAMN07375482	SAMN08148369	SAMN03449472	SAMN03766025	SAMN08801628	SAMN03495952	SAMN03766025	SAMN03197374	SAMN07253176	SAMN07599796	SAMN08470390	SAMN03449414	SAMN03766016	SAMN07672546	SAMN02873989	SAMN02689140	SAMN03766025	SAMN08801614	SAMN04570180	SAMN02873989	SAMN03418526	SAMN08470390	SAMN08523377	SAMN08125903	SAMN07253176	SAMN05860625	SAMN07966380	SAMN02797821	SAMN05860625	SAMN07253176	SAMN03861563	SAMN05860625	SAMN03256246	SAMN04100459	SAMN06106877	SAMN08102682	SAMN08148417	SAMN09487268	SAMN03766016	SAMN04497990
	17	SAMN08381277	SAMN03067421	SAMN03334907	SAMN03766025	SAMN08524336	SAMN03766025	SAMN02873989	SAMN05292972	SAMN03766016	SAMN02992126	SAMN03267162	SAMN03776151	SAMN08667447	SAMN07253176	SAMN04625306	SAMN02870490	SAMN02729279	SAMN09487268	SAMN09094600	SAMN06172842	SAMN08887215	SAMN07139228	SAMN03197767	SAMN08125903	SAMN03495961	SAMN03349353	SAMN03766016	SAMN08102682	SAMN06062367	SAMN09094600	SAMN07599873	SAMN03480623	SAMN03480623	SAMN07511403	SAMN03779024	SAMN03449557	SAMN03766025	SAMN03766016	SAMN06289612	SAMN03766025	SAMN09294837	SAMN09487268	SAMN03795183	SAMN07253176	SAMN03267162	SAMN06065846	SAMN03352182	SAMN03349353
	18	SAMN03197201	SAMN03267162	SAMN03197759	SAMN02870045	SAMN09487268	SAMN03495961	SAMN07253176	SAMN08470415	SAMN02870476	SAMN08470390	SAMN08102664	SAMN08470390	SAMN03198018	SAMN02950891	SAMN04421180	SAMN06621457	SAMN07728628	SAMN03766025	SAMN04158306	SAMN05860625	SAMN08148591	SAMN04479468	SAMN03766016	SAMN02796386	SAMN02870045	SAMN04100459	SAMN06106877	SAMN09487268	SAMN08470390	SAMN03267162	SAMN03480623	SAMN07253176	SAMN02641062	SAMN04014974	SAMN07253176	SAMN03267162	SAMN04108877	SAMN08524336	SAMN03197839	SAMN07739081	SAMN04244243	SAMN05860625	SAMN05860625	SAMN08148424	SAMN03785016	SAMN08470390	SAMN03449570	SAMN06464163
	19	SAMN04014974	SAMN08102664	SAMN03267162	SAMN08470390	SAMN04108877	SAMN08148369	SAMN07375482	SAMN03449406	SAMN04100459	SAMN06812617	SAMN06289612	SAMN08148417	SAMN04014974	SAMN02872775	SAMN06621457	SAMN03267162	SAMN03766016	SAMN07739081	SAMN03267162	SAMN02870490	SAMN05860625	SAMN03267162	SAMN08887215	SAMN07253176	SAMN08140747	SAMN06464163	SAMN08887215	SAMN07139228	SAMN04014974	SAMN03861563	SAMN08102648	SAMN03401366	SAMN03766016	SAMN03267162	SAMN02873989	SAMN03861563	SAMN03197201	SAMN03766025	SAMN05762129	SAMN07139228	SAMN03753635	SAMN07679733	SAMN07450631	SAMN04978499	SAMN05687757	SAMN08801625	SAMN08470390	SAMN05860625
	20	SAMN09094600	SAMN05687757	SAMN03785016	SAMN03449472	SAMN07739080	SAMN03449480	SAMN04251104	SAMN02699201	SAMN03795183	SAMN07197446	SAMN03197839	SAMN03267162	SAMN03891657	SAMN03352182	SAMN03267162	SAMN03075602	SAMN05860625	SAMN03495956	SAMN09394764	SAMN04244263	SAMN03766025	SAMN08102664	SAMN04244243	SAMN05877644	SAMN03267162	SAMN05860625	SAMN06124602	SAMN04244263	SAMN08140747	SAMN03785016	SAMN04440993	SAMN08102648	SAMN02741470	SAMN06289612	SAMN08102648	SAMN04572697	SAMN08470390	SAMN04244243	SAMN03480741	SAMN04244243	SAMN08470390	SAMN06124602	SAMN04244263	SAMN03766016	SAMN06299374	SAMN06812617	SAMN03891657	SAMN03197146
	21	SAMN03267162	SAMN07450611	SAMN05687757	SAMN03267162	SAMN03267162	SAMN04108877	SAMN03197767	SAMD00115709	SAMN08524336	SAMN03267162	SAMN06209376	SAMN03785016	SAMN03267162	SAMN03012822	SAMN06289612	SAMN06289612	SAMN03455336	SAMN06062367	SAMN06289612	SAMN03267162	SAMN09094600	SAMN08102681	SAMN03267162	SAMN03012837	SAMN06289612	SAMN03766025	SAMN03455336	SAMN04479468	SAMN03267162	SAMN06289612	SAMN03766025	SAMN02641062	SAMN04286632	SAMN06209376	SAMN03766016	SAMN06289612	SAMN03267162	SAMN09094600	SAMN02767090	SAMN03334907	SAMN06621457	SAMN08470390	SAMN04421180	SAMN05860625	SAMN06209376	SAMN06720480	SAMN03267162	SAMN03198018
	22	SAMN06289612	SAMN06209376	SAMN03197839	SAMN08102681	SAMN08102664	SAMN08470390	SAMN06019668	SAMN06077116	SAMN03766025	SAMN06289612	SAMN09273507	SAMN04572697	SAMN08102664	SAMN09487268	SAMN03197839	SAMN03197839	SAMN08470390	SAMN08470390	SAMN03197839	SAMN03861563	SAMN03267162	SAMN06289612	SAMN08102664	SAMN08523377	SAMN03197839	SAMN07679733	SAMN07672546	SAMN03267162	SAMN08102681	SAMN03197839	SAMN07739081	SAMN08524336	SAMN05860625	SAMN04014867	SAMN06019683	SAMN09273507	SAMN06720480	SAMN05877649	SAMN04014867	SAMN08470390	SAMN04014974	SAMN09294822	SAMN03267162	SAMN04108877	SAMN08116103	SAMN03267162	SAMN03861563	SAMN09294822
	23	SAMN03197839	SAMN06289612	SAMN06209376	SAMN03371455	SAMN03861563	SAMN03267162	SAMN05860625	SAMN03177657	SAMN03197146	SAMN03197839	SAMN07672327	SAMN03449294	SAMN03861563	SAMN03753635	SAMN08054819	SAMN06209376	SAMN09094600	SAMN04421180	SAMN03274764	SAMN06289612	SAMN03480650	SAMN03197839	SAMN03861563	SAMN07375482	SAMN05292972	SAMN06218048	SAMN08470390	SAMN03861563	SAMN06289612	SAMN06209376	SAMN03495956	SAMN09487268	SAMN06124602	SAMN08054819	SAMN09294817	SAMN03197165	SAMN03371455	SAMN06173172	SAMN09294826	SAMN03197374	SAMN03267162	SAMN03267162	SAMN06720480	SAMN04421180	SAMN06289612	SAMN06289612	SAMN03079713	SAMN06812617
	24	SAMN03480689	SAMN08118892	SAMN06289612	SAMN06289612	SAMN03449179	SAMN09394764	SAMN03766025	SAMN03612247	SAMN08470390	SAMN03480689	SAMN03480741	SAMN06289612	SAMN06289612	SAMN03268365	SAMN08470415	SAMN03197887	SAMN03267162	SAMN06173172	SAMN08116103	SAMN03197839	SAMN08102664	SAMN06209376	SAMN06289612	SAMN08102648	SAMN07198401	SAMN02872773	SAMN08140747	SAMN04572697	SAMN03197839	SAMN03255439	SAMN02797821	SAMN03766025	SAMN06218048	SAMN07728623	SAMN02870045	SAMN05592158	SAMN07450611	SAMN03267162	SAMN08470415	SAMN04158306	SAMN03785016	SAMN08102664	SAMN08102664	SAMN07739080	SAMN07672327	SAMN03197839	SAMN06289612	SAMN03267162
	25	SAMN02767090	SAMN05592158	SAMN04014867	SAMN03197839	SAMN03197839	SAMN03861563	SAMN04244243	SAMN03766019	SAMN07739080	SAMN08102664	SAMN02767090	SAMN03480741	SAMN05590418	SAMN03267162	SAMN04883450	SAMN04014867	SAMN06456164	SAMN04014974	SAMN07672327	SAMN08118892	SAMN06289612	SAMN03480628	SAMN03197839	SAMN03483416	SAMN05860636	SAMN04014974	SAMN03267162	SAMN03197839	SAMN06209376	SAMN04622937	SAMN03334907	SAMN07139228	SAMN08470390	SAMN08470415	SAMN08470390	SAMN03480689	SAMN03197839	SAMN08102664	SAMN04252901	SAMN03267162	SAMN06289612	SAMN03785016	SAMN06289612	SAMN06812617	SAMN02767090	SAMN08102664	SAMN03197839	SAMN08102664
	26	SAMN08176461	SAMN04014867	SAMN05860636	SAMN05592158	SAMN06209376	SAMN06289612	SAMN07139228	SAMN08102684	SAMN04421180	SAMN07672327	SAMN05292972	SAMN07672327	SAMN05292972	SAMN06720480	SAMN02699201	SAMN04883393	SAMN04014972	SAMN03267162	SAMN08102681	SAMN02767090	SAMN03197839	SAMN07982084	SAMN02739937	SAMN06464163	SAMN07598231	SAMN03267162	SAMN03861563	SAMN06209376	SAMN02739937	SAMN03273306	SAMN06062367	SAMN06218048	SAMN04479468	SAMN02699201	SAMN03449472	SAMN07198401	SAMN06289612	SAMN06289612	SAMN08932880	SAMN03197418	SAMN03197324	SAMN06289612	SAMN05592158	SAMN08148417	SAMN04014867	SAMN02767090	SAMN06209376	SAMN06289612
	27	SAMN06644906	SAMN05860636	SAMN02699201	SAMN03861563	SAMN08116103	SAMN03197839	SAMN03495956	SAMN03197405	SAMN03267162	SAMN08102681	SAMN04883450	SAMN08102664	SAMN07420941	SAMN06289612	SAMN06077116	SAMN08102684	SAMN06289612	SAMN06289612	SAMN02767090	SAMN08470415	SAMN03480628	SAMN02739937	SAMN02767090	SAMN09487268	SAMN08470415	SAMN06720480	SAMN06289612	SAMN06289612	SAMN04440935	SAMN04014867	SAMN03267162	SAMN03067421	SAMN03267162	SAMN03449601	SAMN03267162	SAMN03785011	SAMN03197165	SAMN02767090	SAMN04251500	SAMN06289612	SAMN08176461	SAMN03197839	SAMN03861563	SAMN03267162	SAMN06174240	SAMN07198401	SAMN03480741	SAMN03197839
	28	SAMN08470415	SAMN08470415	SAMN06077116	SAMN06111321	SAMN06289612	SAMN04622937	SAMN07672546	SAMN03764558	SAMN05687757	SAMN02767090	SAMN08102665	SAMN02767090	SAMN08470415	SAMN03197839	SAMN05956108	SAMN04622946	SAMN03197839	SAMN03197839	SAMN08932879	SAMN04431014	SAMN04622937	SAMN07198401	SAMN03104873	SAMN03495961	SAMN06111314	SAMN08102664	SAMN03197839	SAMN07728623	SAMN04622937	SAMN06173167	SAMN06040439	SAMN03267162	SAMN06289612	SAMN08470386	SAMN06289612	SAMN04014867	SAMN07672327	SAMN07420941	SAMN06077116	SAMN03197839	SAMN07139229	SAMN03197324	SAMN03197165	SAMN06289612	SAMN07375466	SAMN08470415	SAMN06457055	SAMN06209376
	29	SAMN03198150	SAMN06077116	SAMN05715912	SAMN07728627	SAMN05292972	SAMN02767090	SAMN07511403	SAMN08470386	SAMN03197839	SAMN03785011	SAMN08102684	SAMN07139229	SAMN02777842	SAMN06209376	SAMN06330408	SAMN07599818	SAMN06209376	SAMN09273507	SAMN04014867	SAMN03455334	SAMN02699206	SAMN06454276	SAMN04014867	SAMN06124602	SAMN02699201	SAMN06289612	SAMN06209376	SAMN03449406	SAMN04978498	SAMN08054819	SAMN03449179	SAMN03079713	SAMN03197839	SAMN08148410	SAMN03197324	SAMN04883393	SAMN08102664	SAMN06644906	SAMN03449532	SAMN06209376	SAMN03078684	SAMN03012832	SAMN06456164	SAMN03197839	SAMN02699206	SAMN04883450	SAMN02739937	SAMN03480628
	30	SAMN02699201	SAMN06330408	SAMN03766019	SAMN04014867	SAMN04014867	SAMN04014867	SAMN04421180	SAMN03766021	SAMN06289612	SAMN07375466	SAMN03766019	SAMN08470415	SAMN06077116	SAMN08116103	SAMN04404356	SAMN08470386	SAMN02739937	SAMN08102664	SAMN08470415	SAMN06077116	SAMN06173167	SAMN06173167	SAMN03198150	SAMN08470390	SAMN02729089	SAMN03197839	SAMN03274764	SAMN09435819	SAMN03495947	SAMN03070074	SAMN03197839	SAMN06289612	SAMN06209376	SAMN06172961	SAMN06209376	SAMN03753634	SAMN03273306	SAMN08470415	SAMN04883450	SAMN03274764	SAMN08470415	SAMN06456403	SAMN04622937	SAMN08102681	SAMN08053334	SAMN03197223	SAMN02767090	SAMN07672327
	31	SAMN03177657	SAMN03766019	SAMN05868145	SAMN07375466	SAMN05860636	SAMN03078684	SAMN04158306	SAMN06330408	SAMN02767090	SAMN04591361	SAMN08031759	SAMN08102665	SAMN03177657	SAMN03480689	SAMN03766021	SAMN03766021	SAMN05292972	SAMN03339568	SAMN02729089	SAMN08093283	SAMN08801607	SAMN08102665	SAMN02777842	SAMN04014974	SAMN03197223	SAMN06209376	SAMN06451541	SAMN02699201	SAMN03612247	SAMN06111314	SAMN06289612	SAMN03197839	SAMN06457055	SAMN04883389	SAMN07672327	SAMN06457055	SAMN04014867	SAMN09294828	SAMN08102684	SAMN06111321	SAMN08102665	SAMN07420960	SAMN07198401	SAMN04014867	SAMN04404356	SAMN02650407	SAMN07375466	SAMN03861563
	32	SAMN07566723	SAMN04404356	SAMN09476129	SAMN04440974	SAMN03785011	SAMN04420782	SAMN03480650	SAMN03988559	SAMN04014867	SAMN07728623	SAMN04404356	SAMN06077116	SAMN08102684	SAMN08176461	SAMN04361561	SAMD00115702	SAMN04622937	SAMN08470415	SAMN08201031	SAMN06205305	SAMN08102684	SAMN06077116	SAMN06077116	SAMN03267162	SAMN06205305	SAMN03480628	SAMN05292972	SAMN06077116	SAMN06330408	SAMN08932880	SAMN02767090	SAMN02767090	SAMN04014867	SAMN07109566	SAMN05729419	SAMN03012832	SAMN03267488	SAMN09476129	SAMN06330408	SAMN07982084	SAMN05956108	SAMN02641060	SAMN04014867	SAMN07566686	SAMN03495953	SAMN08470386	SAMN03339568	SAMN05292972
	33	SAMN03766019	SAMN06299363	SAMN08470386	SAMN08932880	SAMN08470415	SAMN08470415	SAMN04014974	SAMN08367705	SAMN04883369	SAMN08470415	SAMD00115702	SAMN08102684	SAMN03766019	SAMN04014867	SAMN08470398	SAMN03988559	SAMN02767090	SAMN04252901	SAMN06205305	SAMN08470386	SAMN06205305	SAMN08102921	SAMN08102921	SAMN08102681	SAMN06330408	SAMN04622937	SAMN02767090	SAMN02729089	SAMN08049238	SAMN02729093	SAMN05860636	SAMN04521895	SAMN07375466	SAMN07998572	SAMN02767090	SAMN04532341	SAMN05292972	SAMN03177633	SAMN08470386	SAMN04014867	SAMN02729512	SAMN06330408	SAMN04883369	SAMN08470415	SAMN06454024	SAMN04883452	SAMN08470415	SAMN07139229
	34	SAMN08102684	SAMN03766021	SAMN03766021	SAMN06077116	SAMN04251500	SAMN04251500	SAMN03267162	SAMN04158301	SAMN08470415	SAMN03339568	SAMN03766021	SAMN08053334	SAMN02641060	SAMN06173167	SAMN02769896	SAMN04622944	SAMN04014867	SAMN06456403	SAMN08102684	SAMN04361561	SAMN03766019	SAMN03197180	SAMN06205305	SAMN03079713	SAMN04158369	SAMN02767090	SAMN04014867	SAMN02729512	SAMN06451462	SAMN03198150	SAMN04014867	SAMN04251500	SAMN08470415	SAMN04479467	SAMN03273306	SAMN08053334	SAMN04324324	SAMN08470386	SAMN03766021	SAMN06457055	SAMN06205305	SAMN03766019	SAMN02699206	SAMN08102665	SAMN08939844	SAMN05735011	SAMN08932880	SAMN03449402
	35	SAMN04404356	SAMN03765648	SAMN03177661	SAMN04550333	SAMN06077116	SAMN06077116	SAMN06289612	SAMN08470398	SAMN06077116	SAMN02729093	SAMN04090423	SAMN06172948	SAMN06330408	SAMN08470415	SAMN02900563	SAMN05006656	SAMN04274135	SAMN03449532	SAMN05294119	SAMN08939844	SAMN06172948	SAMN06330408	SAMN03766019	SAMN06289612	SAMN04404356	SAMN03785011	SAMN02699206	SAMN08102684	SAMN08470386	SAMN02736972	SAMN08470415	SAMN06205305	SAMN03449406	SAMN07982037	SAMN04014867	SAMN04622946	SAMN08470415	SAMN04090423	SAMN04090423	SAMN08054819	SAMN03766019	SAMN03764558	SAMN03449227	SAMN04431014	SAMN05770995	SAMN04883389	SAMN06330408	SAMN04570177
	36	SAMN03073547	SAMN08470398	SAMN06173209	SAMN05256530	SAMN07566723	SAMN02729512	SAMN08102664	SAMN03197387	SAMN03197223	SAMN06077116	SAMN03177625	SAMN04404356	SAMN03766021	SAMN06077116	SAMN07187733	SAMN04158301	SAMN09435819	SAMN03612247	SAMD00115702	SAMN05006656	SAMN04404356	SAMN02650407	SAMN09476129	SAMN03197839	SAMN03764558	SAMN04014867	SAMN03777199	SAMN06330408	SAMN03010439	SAMN06205305	SAMN03449406	SAMN08053334	SAMD00115709	SAMN04123206	SAMN04622937	SAMN09395576	SAMN04252901	SAMN08939844	SAMN06464157	SAMN08102665	SAMN08053334	SAMD00115702	SAMN08987261	SAMN08987261	SAMN08470398	SAMN08470381	SAMN03766019	SAMN08102684
	37	SAMN02650407	SAMN06173175	SAMD00115702	SAMN05818723	SAMN08120281	SAMN07571739	SAMN02768808	SAMN04883389	SAMN08053334	SAMN03766019	SAMN03737876	SAMN03079712	SAMN03197860	SAMN07566723	SAMN05956093	SAMN03197860	SAMN06077116	SAMN03766019	SAMN05712814	SAMN04158301	SAMN08470386	SAMN04404356	SAMN08470386	SAMN08116103	SAMN03766021	SAMN08470415	SAMN03197887	SAMN08054605	SAMN03765648	SAMN03766019	SAMN08932880	SAMN04404356	SAMN08093283	SAMN08093247	SAMN02729512	SAMN03449601	SAMN02870488	SAMN08470398	SAMN03197284	SAMN03198150	SAMN05818723	SAMN03766021	SAMN02729093	SAMN08102921	SAMN03010439	SAMN03481560	SAMN05256530	SAMN08053334
	38	SAMN08987255	SAMN02900563	SAMN04158301	SAMN04404356	SAMN03766019	SAMN08470386	SAMN04014867	SAMN05956093	SAMN06330408	SAMN08470386	SAMN08102659	SAMN04244239	SAMN06173175	SAMN08102684	SAMN04244246	SAMN08102659	SAMN02729089	SAMN08053334	SAMN03010439	SAMN08470398	SAMN03766021	SAMN08470386	SAMN03177661	SAMN05292972	SAMN03737876	SAMN03449406	SAMN05956108	SAMN02741471	SAMN08470398	SAMN02699201	SAMN06330408	SAMN03766021	SAMN06077116	SAMN04280276	SAMN08120281	SAMN09476129	SAMN06077116	SAMN04883392	SAMN08470398	SAMN06330408	SAMN06452245	SAMN03737876	SAMN02777842	SAMN07269606	SAMN02900563	SAMN07291505	SAMN08381302	SAMN08031759
	39	SAMN08939844	SAMN04244233	SAMN08939844	SAMN08470386	SAMN03197927	SAMN03766021	SAMN03339568	SAMN03334895	SAMN03197927	SAMN02729217	SAMN08801529	SAMN08939844	SAMN05509322	SAMN06330408	SAMN03339573	SAMN06454024	SAMN08102684	SAMN04404356	SAMN07795037	SAMN08470381	SAMN03177661	SAMN03766021	SAMN08939844	SAMN04014867	SAMN06455497	SAMN03177657	SAMN03766019	SAMN02729217	SAMN06451166	SAMN03012836	SAMN04622946	SAMN05770995	SAMN06330408	SAMN05415001	SAMN03766019	SAMN08470386	SAMN07566723	SAMN07739094	SAMN04041661	SAMN03766019	SAMN08470386	SAMN08102680	SAMN06077116	SAMN08054605	SAMN07739094	SAMN08049225	SAMN06451462	SAMN04404356
	40	SAMN04158301	SAMN04883382	SAMN03010439	SAMN03764558	SAMN06454491	SAMN05956070	SAMN08470415	SAMN04280276	SAMN02693014	SAMN04014932	SAMN06142990	SAMN08102659	SAMN02900563	SAMN08470386	SAMN04280276	SAMN08939844	SAMN09476129	SAMN06330408	SAMN04158301	SAMN07187733	SAMN05001833	SAMN08470398	SAMN04158301	SAMN05860636	SAMN03197160	SAMN02641060	SAMN09476129	SAMN04622944	SAMN07739094	SAMD00115702	SAMN04325028	SAMN08148410	SAMN09476129	SAMN09295225	SAMN08049238	SAMD00115702	SAMN03197180	SAMN07821886	SAMN04883392	SAMN03764558	SAMN03766021	SAMN04158301	SAMN06205305	SAMN04572698	SAMN08470381	SAMN08470404	SAMN05956070	SAMN03079712
	41	SAMN06142990	SAMN08102659	SAMN03481560	SAMN04572698	SAMN06299363	SAMN04883411	SAMN02699201	SAMN05415001	SAMN06464157	SAMN03280171	SAMN09395424	SAMN06920486	SAMN04014932	SAMN03766021	SAMN05415001	SAMN07136285	SAMN04404356	SAMN05956070	SAMN02641058	SAMN04440970	SAMN04622944	SAMN08470381	SAMN08102659	SAMN03785011	SAMN07136285	SAMN03766019	SAMN08054605	SAMN04158301	SAMN07136285	SAMN06455497	SAMN04404356	SAMN03280171	SAMN03198116	SAMN07599877	SAMN04404356	SAMN04421285	SAMN03766019	SAMN03334895	SAMN02990645	SAMN03766021	SAMN03010439	SAMN03010439	SAMN09476129	SAMN03988559	SAMN07454308	SAMN02746033	SAMN03449225	SAMN08470386
	42	SAMN07291505	SAMN08470381	SAMN04280276	SAMN02693014	SAMN03766021	SAMN03197160	SAMN08102684	SAMN03418527	SAMN06454024	SAMN02990645	SAMN04280276	SAMN06227236	SAMN06297994	SAMN02996604	SAMN03371456	SAMN07524548	SAMN05712814	SAMN03737876	SAMN03339573	SAMN03418527	SAMN04158301	SAMN03784982	SAMN08470398	SAMN04883369	SAMN07109566	SAMN04622946	SAMD00115702	SAMN08470398	SAMN03784982	SAMN08148410	SAMN08470386	SAMN04883389	SAMN08470386	SAMN02746033	SAMN03197405	SAMN04244239	SAMN06205305	SAMN04252893	SAMN08470381	SAMN05956070	SAMN04158301	SAMN03197387	SAMN05818723	SAMN04622944	SAMN04280276	SAMN03145755	SAMN04244239	SAMN09476129
	43	SAMN07665540	SAMN07420961	SAMN08102668	SAMN08939844	SAMN08939844	SAMN03267174	SAMN03197927	SAMN03842473	SAMN04158301	SAMN08470381	SAMN05273152	SAMN03784992	SAMN08470381	SAMN04421285	SAMN08470404	SAMN03481560	SAMN04158301	SAMN03765648	SAMN06697619	SAMN03842473	SAMN03765648	SAMN03339573	SAMN03197160	SAMN08470415	SAMN03733754	SAMN04404356	SAMN03766021	SAMN04883452	SAMN05001850	SAMN08148401	SAMN03766021	SAMN08470381	SAMN03766021	SAMN04287217	SAMN04325028	SAMN08470381	SAMN04622946	SAMN04440970	SAMN07109566	SAMN03177661	SAMN08148410	SAMN08176451	SAMN04421285	SAMN06920486	SAMN06697619	SAMN08470373	SAMN04158301	SAMN04421285
	44	SAMN07679728	SAMN06697619	SAMN07599877	SAMN08367705	SAMN04158301	SAMN07998587	SAMN06451462	SAMN08470404	SAMN05715911	SAMN03784982	SAMN09295225	SAMN04883389	SAMN04479467	SAMN04622944	SAMN06457504	SAMN04244246	SAMN08470398	SAMN08470398	SAMN03104851	SAMN06455648	SAMN08470398	SAMN04280276	SAMN09225768	SAMN07375481	SAMN08999468	SAMN09476129	SAMN08102659	SAMN08176451	SAMN08102668	SAMN08470381	SAMN06464157	SAMN07109566	SAMN03010439	SAMN05591932	SAMN03737876	SAMN07454308	SAMN08054605	SAMN07665540	SAMN08093254	SAMN04883411	SAMN03449290	SAMN04883389	SAMN03010439	SAMN04014932	SAMN03733491	SAMN06457504	SAMN03010439	SAMN04622944
	45	SAMN08470404	SAMN07665540	SAMN02746033	SAMN08102659	SAMN04883452	SAMN04158293	SAMN08470386	SAMN03079718	SAMN04280276	SAMN04244246	SAMN04123206	SAMN08470381	SAMN04280276	SAMN04158301	SAMN03145755	SAMN04280276	SAMN09225768	SAMN08148410	SAMN06457504	SAMN04158378	SAMN09225768	SAMN03371456	SAMN08176451	SAMN02729089	SAMN07450570	SAMN08470386	SAMN04883452	SAMN03197393	SAMN08470404	SAMN07450570	SAMN05006656	SAMN05956093	SAMN07795037	SAMN08054978	SAMN03079712	SAMN04286629	SAMD00115702	SAMN03842473	SAMN04570195	SAMN04158301	SAMN03784992	SAMN08470381	SAMN04158301	SAMN08470398	SAMN07375473	SAMN05956100	SAMN08176456	SAMN03010439
	46	SAMN03842473	SAMN02746033	SAMN04287217	SAMN04041661	SAMN03197160	SAMN05001850	SAMN06455497	SAMN04287217	SAMN03842473	SAMN06142990	SAMN08470404	SAMN06297994	SAMN08470404	SAMN06464157	SAMN08470373	SAMN06142994	SAMN05415001	SAMN03418525	SAMN04420751	SAMN03145755	SAMN04883452	SAMN08470404	SAMN03280171	SAMN08102684	SAMN05415001	SAMN03766021	SAMN03449290	SAMN04244260	SAMN02746033	SAMN04244246	SAMN09225768	SAMN06142990	SAMN04158301	SAMN03197253	SAMN09476129	SAMN03197415	SAMN06464157	SAMN08470404	SAMN04244260	SAMN08102659	SAMN04883451	SAMN02741465	SAMN08470398	SAMN04883452	SAMN08470404	SAMN05591932	SAMN03784982	SAMN08102659
	47	SAMN04287217	SAMN08470416	SAMN08470373	SAMN08176451	SAMN03267174	SAMN08470381	SAMN04532290	SAMN03145755	SAMN02746033	SAMN04193762	SAMN03264844	SAMN04123206	SAMN08627959	SAMN08470398	SAMN04420751	SAMN08470404	SAMN03842473	SAMN06142990	SAMN04497995	SAMN03197070	SAMN04883451	SAMN08053122	SAMN08470381	SAMN02650407	SAMN06464158	SAMN04158301	SAMN08176451	SAMN04280276	SAMN03145755	SAMN04090421	SAMN04883392	SAMN09466875	SAMN08470398	SAMN08470379	SAMN08939844	SAMN05415001	SAMN03764558	SAMN07739078	SAMN04123206	SAMN03784992	SAMN08470381	SAMN04244246	SAMN08148410	SAMN04883392	SAMN04287217	SAMN03264844	SAMN04244260	SAMN08470398
	48	SAMN03145755	SAMN05001912	SAMN08102652	SAMN08470381	SAMN08470381	SAMN05956109	SAMN06454024	SAMN06042544	SAMN03145755	SAMN04280276	SAMN03145755	SAMN09466875	SAMN03145755	SAMN09225768	SAMN04111187	SAMN02746033	SAMN08053122	SAMN04123206	SAMN08470416	SAMN08470416	SAMN08102659	SAMN08470416	SAMN07109566	SAMN04404356	SAMN03842473	SAMN03449290	SAMN07136285	SAMN03197428	SAMN03264844	SAMN07821886	SAMN08470381	SAMN04280276	SAMN08744330	SAMN03093453	SAMN04158301	SAMN08912486	SAMN04622944	SAMN04287217	SAMN04280276	SAMN08470381	SAMN07109566	SAMN04244260	SAMN04244233	SAMN05735011	SAMN03145755	SAMN08912486	SAMN08367702	SAMN09225768
	49	SAMN03449156	SAMN04420783	SAMN05591932	SAMN03784982	SAMN03784982	SAMN03449460	SAMN04158301	SAMN04532291	SAMN05591932	SAMN06697619	SAMN08470373	SAMN04280276	SAMN08470373	SAMN04244233	SAMN06619776	SAMN08470373	SAMN03401357	SAMN07679728	SAMN05591932	SAMN05591932	SAMN06454024	SAMN04158283	SAMN02870078	SAMN08054605	SAMN08470404	SAMN04883392	SAMN08999468	SAMN04111187	SAMN04420751	SAMN04280276	SAMN04442379	SAMN08470404	SAMN08102659	SAMN08482369	SAMN03784992	SAMN03197070	SAMN08470398	SAMN03145755	SAMN07679728	SAMN07665540	SAMN07178058	SAMN03197757	SAMN07136285	SAMN08470381	SAMN08148380	SAMN08054978	SAMN05415001	SAMN07998587
	50	SAMN05591932	SAMN03066974	SAMN07739067	SAMN03455335	SAMN03358726	SAMN04280276	SAMN08741634	SAMN03066974	SAMN08470379	SAMN07599877	SAMN08148380	SAMN06464160	SAMN05956069	SAMN03449290	SAMN03066974	SAMN05956069	SAMN03145755	SAMN06457504	SAMN03066974	SAMN08054658	SAMN08470381	SAMN02726357	SAMN04280276	SAMN08470386	SAMN04420751	SAMN08470381	SAMN03334895	SAMN03145755	SAMN05591932	SAMN07665540	SAMN07821886	SAMN03264844	SAMN07136991	SAMN03357099	SAMN07136991	SAMN08470416	SAMN08148410	SAMN08470373	SAMN05729420	SAMN08470404	SAMN04090421	SAMN03842473	SAMN08470381	SAMN04440955	SAMN08470416	SAMN08627959	SAMN04280276	SAMN03144734
	51	SAMN04883381	SAMN08176453	SAMN02726357	SAMN04244260	SAMN04280276	SAMN04420751	SAMN04883451	SAMN05301549	SAMN08470399	SAMN08470404	SAMN08470416	SAMN04287217	SAMN08470416	SAMN02769896	SAMN02786245	SAMN03495948	SAMN08627959	SAMN07599877	SAMN08374142	SAMN03457195	SAMN02870078	SAMN05591932	SAMN03197810	SAMN03495953	SAMN03145755	SAMN04570195	SAMN04280276	SAMN08470373	SAMN04366538	SAMN03842473	SAMN03357084	SAMN04287217	SAMN05509322	SAMN08102670	SAMN08176456	SAMN05591932	SAMN05956109	SAMN08470416	SAMN07985096	SAMN03264844	SAMN04978493	SAMN04420751	SAMN09206386	SAMN08049240	SAMN03197070	SAMN06344230	SAMN03733491	SAMN08120301
	52	SAMN08912486	SAMN08482369	SAMN02786245	SAMN06697619	SAMN08470404	SAMN04287217	SAMN07109566	SAMN03197253	SAMD00020208	SAMN06455648	SAMN08148422	SAMN03145755	SAMN05591932	SAMN04479467	SAMN08193673	SAMN08148422	SAMN08148380	SAMN04287217	SAMN06344230	SAMN03066974	SAMN04440955	SAMN02786245	SAMN06455648	SAMN03177661	SAMN08053122	SAMN08193679	SAMN08102668	SAMN08148380	SAMN08912486	SAMN08470404	SAMN09295225	SAMN03145755	SAMN08148401	SAMN06040392	SAMN03197757	SAMN08102658	SAMN03481560	SAMN03169468	SAMN08627959	SAMN02741613	SAMN04280276	SAMN04287217	SAMN07454308	SAMN03169464	SAMN07985096	SAMN06457368	SAMN08627959	SAMN07136285
	53	SAMN08102652	SAMN08470399	SAMN08102658	SAMN03842473	SAMN08470373	SAMN03145755	SAMN09206386	SAMN08470379	SAMN08102670	SAMN03145755	SAMN04366538	SAMN03197595	SAMN08912486	SAMN09466874	SAMN08148359	SAMN02726357	SAMN05956100	SAMN03145755	SAMN04158287	SAMN08470379	SAMN09466874	SAMN08470379	SAMN03145755	SAMN04883411	SAMN08093253	SAMN03197119	SAMN08470404	SAMN08470416	SAMN03457195	SAMN08627959	SAMN07679728	SAMN04420751	SAMN07524548	SAMN08470396	SAMN04280276	SAMN06106837	SAMN05956093	SAMN05301549	SAMN08470416	SAMN08801608	SAMN03418527	SAMN03145755	SAMN06142990	SAMN08470404	SAMN03457195	SAMN08120300	SAMN03145755	SAMN04518066
	54	SAMN03988629	SAMN04244230	SAMN08470379	SAMN08470404	SAMN03197070	SAMN08912486	SAMN04244246	SAMN02786245	SAMN08093724	SAMN08470373	SAMN03457195	SAMN08470416	SAMN02786245	SAMN08049225	SAMN03449419	SAMN06619776	SAMN07739067	SAMN08470373	SAMN07450666	SAMN06344230	SAMN04440970	SAMN08193671	SAMN08102652	SAMN08470398	SAMN08470416	SAMN08102668	SAMN08470373	SAMN08054658	SAMN04420783	SAMN04287217	SAMN08470404	SAMN08627959	SAMN03455335	SAMN03108598	SAMN03169464	SAMN03988629	SAMN04090421	SAMN08374142	SAMN03169468	SAMN08470379	SAMN07599877	SAMN08102652	SAMN06464158	SAMN02746033	SAMN08176453	SAMN08381216	SAMN08470373	SAMN04193762
	55	SAMN08470379	SAMN08120300	SAMN06457368	SAMN03449156	SAMN05591932	SAMN08470416	SAMN03334895	SAMN02203129	SAMN08116691	SAMN04272205	SAMN02786245	SAMN04158283	SAMN03988629	SAMN07665540	SAMN06457368	SAMN06453041	SAMN05591932	SAMN08470416	SAMN08470399	SAMN08470399	SAMN03842473	SAMN06453041	SAMN05956100	SAMN03197031	SAMN05591932	SAMN07345018	SAMN03197595	SAMN02726357	SAMN08176453	SAMN03145755	SAMN04287217	SAMN07811416	SAMN04244260	SAMN06456504	SAMN03842473	SAMN08470379	SAMN07821886	SAMN08470379	SAMN03457195	SAMN03280172	SAMN04287217	SAMN05591932	SAMN07375473	SAMN03145755	SAMN08470399	SAMN08102670	SAMN08193675	SAMN03842473
	56	SAMN06820760	SAMN03357099	SAMN05860642	SAMN04287217	SAMN08102658	SAMN08102658	SAMN04280276	SAMN08470396	SAMN08470401	SAMN08102658	SAMN08148359	SAMN02726357	SAMN08470379	SAMN03010429	SAMN08470399	SAMN08470379	SAMN08054658	SAMN05591932	SAMN08470396	SAMN07372690	SAMN08470404	SAMN08470399	SAMN08054658	SAMN04244233	SAMN08627959	SAMN06455648	SAMN05001912	SAMN08054978	SAMN03449419	SAMN08470373	SAMN08049247	SAMN04158324	SAMN08367702	SAMN06142993	SAMN08470404	SAMN06142996	SAMN03145755	SAMN02786245	SAMN06106837	SAMN08470396	SAMN08470373	SAMN03457195	SAMN08470404	SAMN09111788	SAMN05860642	SAMN05413106	SAMN04532291	SAMN08470404
	57	SAMN06453041	SAMN08939838	SAMN09534373	SAMN03145755	SAMN03197253	SAMN03066974	SAMN08093247	SAMN08470413	SAMN08146092	SAMN02726357	SAMN08054978	SAMN05591932	SAMN08148359	SAMN08053122	SAMN05860642	SAMN06344230	SAMN08102652	SAMN04497995	SAMN08470413	SAMN03449470	SAMN06464160	SAMN03104850	SAMN08102658	SAMN02937552	SAMN02786245	SAMN08627959	SAMN03066974	SAMN03197253	SAMN03197070	SAMN06453041	SAMN03197595	SAMN06106837	SAMN09466874	SAMN03024576	SAMN06457504	SAMN08176453	SAMN08470373	SAMN05860642	SAMN04570191	SAMN08470413	SAMN05591932	SAMN05301549	SAMN06455648	SAMN08148422	SAMN05413106	SAMN08470413	SAMN07739067	SAMN03449595
	58	SAMN04244230	SAMN07372690	SAMN02869888	SAMN08470373	SAMN06344230	SAMN03457195	SAMN08102668	SAMN04883386	SAMN09270178	SAMN04158324	SAMN08102658	SAMN02786245	SAMN06453041	SAMN03401357	SAMN08102670	SAMN08470399	SAMN08470379	SAMN03457195	SAMN08116691	SAMN08470413	SAMN03145755	SAMN08102666	SAMN04420783	SAMN08470381	SAMN06106837	SAMN03145755	SAMN08470379	SAMN04158287	SAMN08193671	SAMN06173160	SAMN08470416	SAMN06344230	SAMN05415001	SAMN02729199	SAMN04287217	SAMN08470399	SAMN08102652	SAMN08470396	SAMN03357099	SAMN08054648	SAMN07739067	SAMN04572601	SAMN03145755	SAMN05591932	SAMN07372690	SAMN03766006	SAMN02726357	SAMN03145755
	59	SAMN08102670	SAMN03766006	SAMN08470413	SAMN08053122	SAMN08470399	SAMN08374142	SAMN07599877	SAMN03700748	SAMN03165119	SAMN04420783	SAMN06019658	SAMN05001912	SAMN08470399	SAMN03145755	SAMN08470396	SAMN02666821	SAMN08102658	SAMN08912486	SAMN02736891	SAMN03700748	SAMN08148380	SAMN08470396	SAMN08374142	SAMN04244260	SAMN03014686	SAMN06164064	SAMN08176453	SAMN06453041	SAMD00020208	SAMN06344230	SAMN05591932	SAMN06311210	SAMN05273152	SAMN08395895	SAMN03145755	SAMN08102670	SAMN05591932	SAMN06675397	SAMN08470413	SAMN03813741	SAMN04158324	SAMN08102666	SAMN08470373	SAMN08053122	SAMN08470413	SAMN03813741	SAMN04158324	SAMN08470373
	60	SAMN03066974	SAMN06142988	SAMN03766006	SAMN08102652	SAMN05860642	SAMN08470379	SAMN06142994	SAMN08395895	SAMN05687759	SAMN06106837	SAMN06040392	SAMN02720944	SAMN05860642	SAMN08470373	SAMN03495958	SAMN08102666	SAMN06344230	SAMN03197070	SAMN04883386	SAMN04883395	SAMN08470416	SAMN05413106	SAMN02786245	SAMN09466874	SAMN06142996	SAMN08102652	SAMN04244230	SAMN04532291	SAMN08102666	SAMN06820760	SAMN06453041	SAMN08470399	SAMN07375473	SAMN08932859	SAMN08102652	SAMN03357099	SAMN08801608	SAMN03766006	SAMN04158313	SAMN07452566	SAMN03457195	SAMN06675397	SAMN09295225	SAMN03457195	SAMN03177619	SAMN08102676	SAMN02786245	SAMN08470416
	61	SAMN08470413	SAMN02736905	SAMN03700748	SAMN05001912	SAMD00020208	SAMN06344230	SAMN08053122	SAMN08470421	SAMN04366540	SAMN06344230	SAMN06344230	SAMN06344230	SAMN03280172	SAMN02693891	SAMN08470413	SAMN06675397	SAMN08470399	SAMN08054978	SAMN03700748	SAMN08102676	SAMN05591932	SAMN03449470	SAMN06251597	SAMN07665540	SAMN07450666	SAMN05591932	SAMN09534373	SAMN05860642	SAMN08470396	SAMN06675397	SAMN02786245	SAMN07609102	SAMN02746033	SAMN06173136	SAMN05591932	SAMN03066974	SAMN02726357	SAMN03700748	SAMN03700748	SAMN03024576	SAMN02786245	SAMN05413106	SAMN04572601	SAMN05301549	SAMN04366524	SAMN08395889	SAMN08148359	SAMN05591932
	62	SAMN03766006	SAMN03177647	SAMN08395895	SAMN03457195	SAMN03216666	SAMN02678212	SAMN03145755	SAMN08146092	SAMN08325509	SAMN06311210	SAMN08470396	SAMN08470399	SAMN06675397	SAMN05591932	SAMN03766006	SAMN05413106	SAMN06457368	SAMN08102652	SAMN04554943	SAMN02729199	SAMN02726357	SAMN08470413	SAMN03066974	SAMN08102668	SAMN03280172	SAMN04158324	SAMN04883395	SAMN08102670	SAMN08470413	SAMN08470413	SAMN03066974	SAMN06451900	SAMN03145755	SAMN06191591	SAMN07811416	SAMN05948796	SAMN02786245	SAMN04883395	SAMN04554943	SAMN08470401	SAMN08470379	SAMN08470413	SAMN06106837	SAMN08470379	SAMN05956106	SAMN08470421	SAMN03169468	SAMN08374142
	63	SAMN05956106	SAMN08102676	SAMN08470401	SAMN06106837	SAMN06111857	SAMN06675397	SAMN03197692	SAMN03329625	SAMN04441029	SAMN08470399	SAMN06675397	SAMN05860642	SAMN08939838	SAMN08093253	SAMN03813741	SAMN06451900	SAMN09294821	SAMN05860642	SAMN08395895	SAMN04244241	SAMN04158324	SAMN02729210	SAMN06457368	SAMN07599877	SAMN06344230	SAMN03457195	SAMN08102676	SAMN03449470	SAMN06142988	SAMN04366524	SAMN04014864	SAMN08939838	SAMN05591932	SAMN04441029	SAMN04158324	SAMN07426535	SAMN03066974	SAMN04625602	SAMN08102676	SAMN08470421	SAMN07598031	SAMN08049226	SAMN08470379	SAMN05757759	SAMN03196964	SAMN07998571	SAMN05956098	SAMN08801610
	64	SAMN03813741	SAMN03197245	SAMN07420957	SAMN08102658	SAMN06142988	SAMN08470413	SAMN08470416	SAMN07679731	SAMN04201208	SAMN08102666	SAMN05771014	SAMN08102670	SAMN02729210	SAMN02726357	SAMN08395895	SAMN08470413	SAMN05413106	SAMN03766006	SAMN08102676	SAMN08470397	SAMN08054658	SAMN08801610	SAMN08102670	SAMN03264844	SAMN06457368	SAMN03293314	SAMN08146092	SAMN08470413	SAMN06456504	SAMN06456504	SAMN07452577	SAMN04158322	SAMN04883381	SAMN06218074	SAMN08193673	SAMN08470413	SAMN03169468	SAMN08470401	SAMN06453766	SAMN04244241	SAMD00020208	SAMN03196964	SAMN03014686	SAMN08102666	SAMN04015002	SAMN06704732	SAMN03766006	SAMN03197196
	65	SAMN03197531	SAMN08470421	SAMN08470397	SAMN06344230	SAMN05877642	SAMN03766006	SAMN02726357	SAMN06704732	SAMN08470395	SAMN09534373	SAMN08470413	SAMN08470413	SAMN02869888	SAMN08627959	SAMN08395889	SAMN03766006	SAMN03766006	SAMN04366524	SAMN08470401	SAMN06704732	SAMN08176453	SAMN06142993	SAMN06675397	SAMN08053122	SAMN05948796	SAMN08470379	SAMN03329625	SAMN03766006	SAMN06142993	SAMN05956106	SAMN05860642	SAMN08470413	SAMN03066974	SAMN08470395	SAMN03066974	SAMN03766006	SAMN04286789	SAMN03097736	SAMN08470401	SAMN02729091	SAMN08102670	SAMN03700748	SAMN02720944	SAMN06040392	SAMN03197143	SAMN04087145	SAMN06142988	SAMN08116691
	66	SAMN08146092	SAMN08470397	SAMN03488010	SAMN08470399	SAMN08102676	SAMN08054648	SAMN02786245	SAMN04441029	SAMN08102679	SAMN08470396	SAMN03766006	SAMN02950876	SAMN08102666	SAMN06344230	SAMN08102676	SAMN08056485	SAMN06142988	SAMN04158313	SAMN08470421	SAMN05687759	SAMN08102652	SAMN07167863	SAMN04338325	SAMN08627959	SAMN05413106	SAMN03014686	SAMN06704732	SAMN03177619	SAMN02401019	SAMN03196964	SAMN08470413	SAMN03766006	SAMN06106837	SAMN03196960	SAMN03014686	SAMN09534372	SAMN08470399	SAMN08325509	SAMN07420957	SAMN08146092	SAMN08470396	SAMN08395895	SAMN08102670	SAMN04338325	SAMN02729199	SAMN04074747	SAMN04158313	SAMN03766006
	67	SAMN06704732	SAMN05212257	SAMN06767789	SAMD00020208	SAMN08470421	SAMN06130963	SAMN03066974	SAMN03860045	SAMN05751702	SAMN08093252	SAMN08049226	SAMN06142993	SAMN03196964	SAMN08470379	SAMN08932859	SAMN08470421	SAMN09534372	SAMN06453766	SAMN03197117	SAMN08054607	SAMN06453041	SAMN08049206	SAMN02950876	SAMN07982077	SAMN03766006	SAMN07450666	SAMN06173068	SAMN03024576	SAMN04883395	SAMN06111857	SAMN03766006	SAMN05413106	SAMN03293314	SAMN04014934	SAMN08176453	SAMN04366524	SAMN04244230	SAMN08470410	SAMN08470397	SAMN03329625	SAMN04158322	SAMN08470401	SAMN06040392	SAMN06019662	SAMN08470401	SAMN06173068	SAMN04366524	SAMN08381232
	68	SAMN03177621	SAMN03177621	SAMN08737212	SAMN04244230	SAMN09394344	SAMN08470421	SAMN05860642	SAMN08102661	SAMN07345014	SAMN08102670	SAMN02736891	SAMN03813741	SAMN08102670	SAMN08176453	SAMN08470410	SAMN08470397	SAMN08470401	SAMN03177647	SAMN05449127	SAMN03449689	SAMN08470399	SAMN08470401	SAMN03813741	SAMN08102652	SAMN04366524	SAMN08470399	SAMN04366540	SAMN08470401	SAMN08470397	SAMN08395895	SAMN06456504	SAMN03449470	SAMN08470379	SAMN03449250	SAMD00020208	SAMN03358418	SAMN03197118	SAMN03495940	SAMN04366533	SAMN04914658	SAMN05590425	SAMN08470421	SAMN08470396	SAMN03197531	SAMN08470421	SAMN04366540	SAMN03757454	SAMN06767791
	69	SAMN06173136	SAMN03097736	SAMN08470410	SAMN08470396	SAMN06164059	SAMN03197982	SAMN03766006	SAMN08054979	SAMN02641053	SAMN07372690	SAMN03700748	SAMN04883386	SAMN04338325	SAMN05956098	SAMN04441029	SAMN08932859	SAMN08470421	SAMN08470401	SAMN06191591	SAMN08470410	SAMN08939838	SAMN04244241	SAMN02736906	SAMN08470416	SAMN08102676	SAMN02786245	SAMN03160383	SAMN08470397	SAMN08932859	SAMN08470401	SAMN06142993	SAMN07372690	SAMN03167927	SAMN06112366	SAMN08470396	SAMN08395889	SAMN08470396	SAMN06218074	SAMN08146092	SAMN04366540	SAMN05275369	SAMN08146092	SAMN07374522	SAMN04366533	SAMN06704732	SAMN08054990	SAMN08102676	SAMN08395895
	70	SAMN04441029	SAMN08470410	SAMN08176460	SAMN08939838	SAMN08470410	SAMN06704732	SAMN06453766	SAMN09373173	SAMN02905153	SAMN09442883	SAMN04338325	SAMN08470397	SAMN04440958	SAMN08470399	SAMN08470395	SAMN06704732	SAMN04074747	SAMN05301546	SAMN08325509	SAMN03197014	SAMN03197245	SAMN08470397	SAMN08470401	SAMN05591932	SAMN02729199	SAMD00089491	SAMN04252940	SAMN05301546	SAMN03177621	SAMN08470397	SAMN05956106	SAMN04440958	SAMN08470399	SAMN02641056	SAMN06142993	SAMN08470401	SAMN08470413	SAMN04441029	SAMN06685768	SAMN03197558	SAMN08049206	SAMN08470410	SAMN08381232	SAMN04441029	SAMN03160383	SAMN08470410	SAMN05687759	SAMN05410597
	71	SAMN07510606	SAMN04441029	SAMD00126350	SAMN03216666	SAMN02990648	SAMN03177621	SAMN08470401	SAMN08470403	SAMN08470403	SAMN04883386	SAMN03177647	SAMN03197982	SAMN05006671	SAMN03280221	SAMN08102661	SAMN07998604	SAMN06173068	SAMN03329625	SAMN09104651	SAMN04933563	SAMN03197561	SAMN03448049	SAMN08470421	SAMN08102658	SAMN08470401	SAMN08102666	SAMN03851013	SAMN04366533	SAMN03785007	SAMN04074747	SAMN04883386	SAMN03024576	SAMN04440980	SAMN03256245	SAMN03813741	SAMN08470397	SAMN03766006	SAMN08102679	SAMN08470410	SAMN08325509	SAMN08102676	SAMN04441029	SAMN04883395	SAMN08470395	SAMN08325509	SAMN08176460	SAMN04366540	SAMN08470397
	72	SAMN03486856	SAMN03776042	SAMN08470395	SAMN08102666	SAMN06218074	SAMN08325509	SAMN08470421	SAMN08470382	SAMN08470382	SAMN08470421	SAMN02729199	SAMN05449127	SAMN07340972	SAMN08470413	SAMN05444153	SAMN05990127	SAMN09104651	SAMN02739345	SAMN08470410	SAMN04441029	SAMN08054607	SAMN08146092	SAMN06704732	SAMN08470379	SAMN03197531	SAMN04366524	SAMN08470410	SAMN06191591	SAMN04441029	SAMN08470410	SAMN08102676	SAMN04883395	SAMN08470396	SAMN03076179	SAMN04883386	SAMN08932859	SAMN04015002	SAMN04883385	SAMN04441029	SAMN05846352	SAMN08395889	SAMN04420240	SAMN08102676	SAMN08054668	SAMN04441029	SAMN06218074	SAMN08054990	SAMN03329625
	73	SAMN03774845	SAMN08470395	SAMN08102679	SAMN08102670	SAMN04441029	SAMN09104651	SAMN08470397	SAMN06925301	SAMN02934454	SAMN04366533	SAMN07595961	SAMN04074747	SAMN03329625	SAMN03766006	SAMN03449241	SAMN06191591	SAMN08470410	SAMN08056488	SAMN08798397	SAMN02641053	SAMN03197214	SAMN06704732	SAMN06173068	SAMN06820760	SAMN03448049	SAMN06453766	SAMN04074747	SAMN08470410	SAMN08093277	SAMN04441029	SAMN08470401	SAMN08470401	SAMN08093276	SAMN07375477	SAMN08381249	SAMN04366533	SAMN08395889	SAMN07345014	SAMN06218074	SAMN09104651	SAMN07660997	SAMN08470395	SAMN08470401	SAMN03198019	SAMN07739089	SAMN07626194	SAMN04441029	SAMN08054607
	74	SAMN06173212	SAMN03079668	SAMN04883385	SAMN06130963	SAMN03860045	SAMN04441029	SAMN08146092	SAMN06621458	SAMN08932881	SAMN08146092	SAMN02729091	SAMN06173136	SAMN02739345	SAMN04366524	SAMN07375477	SAMN08737212	SAMN04441029	SAMN05846352	SAMN07626194	SAMN09373173	SAMN04441029	SAMN04074747	SAMN04366540	SAMN05860642	SAMN04366533	SAMN05006671	SAMN07626194	SAMN04441029	SAMN08470395	SAMD00126350	SAMN08470421	SAMN08470421	SAMN08470413	SAMN06925301	SAMN08470401	SAMN04914658	SAMN08470401	SAMN08116101	SAMN08470395	SAMN04441029	SAMN08470397	SAMN03417991	SAMN08470397	SAMN03488012	SAMN07345014	SAMN04441029	SAMN08470395	SAMN03851013
	75	SAMN08470403	SAMN07345014	SAMN07345014	SAMN07372690	SAMN08102679	SAMN06218074	SAMN06704732	SAMN02934454	SAMN03339566	SAMN04366540	SAMN03197907	SAMN04252940	SAMN06191591	SAMN08395889	SAMN06925301	SAMN08470410	SAMN08102679	SAMN08470410	SAMN04441029	SAMN06172852	SAMN06218074	SAMN05212257	SAMN08325509	SAMN08102670	SAMN08470410	SAMN08102676	SAMN06040383	SAMN06218074	SAMN05771005	SAMN08470395	SAMN08470397	SAMN08470397	SAMN03766006	SAMN03255439	SAMN08470397	SAMN02886900	SAMN08470421	SAMN07503096	SAMN07739089	SAMN03449411	SAMN08146092	SAMN06172852	SAMN03329625	SAMN04244240	SAMN08102661	SAMN08054979	SAMN04029106	SAMN07599812
	76	SAMN02934454	SAMN06621458	SAMN08054979	SAMN03177647	SAMN08176458	SAMN06453202	SAMN04366540	SAMN03178256	SAMN03178256	SAMN05846352	SAMN04366533	SAMN08054607	SAMN03197214	SAMN07595961	SAMN09104667	SAMN03197214	SAMN07345014	SAMN02990648	SAMN05361856	SAMN08801626	SAMN08470395	SAMN03097736	SAMN04441029	SAMN03197118	SAMN04441029	SAMN08744333	SAMN03104856	SAMN07345014	SAMN07345014	SAMN05412803	SAMN05301546	SAMN03197982	SAMN04366524	SAMN03178256	SAMN08932859	SAMN06191591	SAMN08470397	SAMN08470403	SAMN07452571	SAMN08470395	SAMN06173098	SAMN08470403	SAMN05990127	SAMN05444153	SAMN08054979	SAMN03198019	SAMN05762135	SAMN04441029
	77	SAMN08932849	SAMN08932849	SAMN06172852	SAMN04625602	SAMN02934454	SAMN05751702	SAMN06611151	SAMN04244261	SAMD00053739	SAMN08470410	SAMN08146092	SAMN08325509	SAMN04441029	SAMN08470421	SAMN03178256	SAMD00126350	SAMN05408341	SAMN04441029	SAMN05751702	SAMN03256245	SAMN08102679	SAMN03160383	SAMN08470395	SAMN08470401	SAMN03255439	SAMN08146092	SAMN03860045	SAMN06172852	SAMN05361856	SAMN05716050	SAMN07599828	SAMN06704732	SAMN04554943	SAMN08146089	SAMN08146092	SAMN08470410	SAMN05449127	SAMN08470382	SAMN02905153	SAMN08031757	SAMN06704732	SAMN06621458	SAMN08470410	SAMN02934454	SAMN09373173	SAMN04572702	SAMN07345014	SAMN02641053
	78	SAMN03968919	SAMN03968919	SAMN04441029	SAMN08470401	SAMN06925301	SAMN07345014	SAMN04441029	SAMN08054996	SAMN08395890	SAMN04441029	SAMN04074747	SAMN09104651	SAMN03097237	SAMN02769898	SAMN05735028	SAMN04441029	SAMN02641059	SAMN08470395	SAMN07345014	SAMN08470403	SAMN05762135	SAMN08470410	SAMN05361856	SAMN08470421	SAMN08102679	SAMN08325509	SAMN04441029	SAMN05444153	SAMN02905153	SAMN06218074	SAMN04914658	SAMN04366540	SAMN05006671	SAMN07563134	SAMN08470410	SAMN04441029	SAMN07974443	SAMN06925301	SAMN02641056	SAMN09395527	SAMN06191591	SAMN02934454	SAMN04441029	SAMN03968919	SAMN06173140	SAMN05751694	SAMN08054979	SAMN07345014
	79	SAMN09104667	SAMN03766017	SAMN03256245	SAMN05212257	SAMN03968919	SAMN08102661	SAMN06218074	SAMN08381252	SAMN07450591	SAMN08470395	SAMN08737212	SAMN04441029	SAMN07345014	SAMN06704732	SAMN08146089	SAMN03198019	SAMN07510606	SAMN07998568	SAMN08102679	SAMN02934454	SAMN08102661	SAMN04441029	SAMN08054668	SAMN07595961	SAMN07345014	SAMN09104651	SAMN03067415	SAMN08470403	SAMN08721838	SAMN09080663	SAMN04441029	SAMN06191591	SAMN08102676	SAMN08102660	SAMN04441029	SAMN08470395	SAMN04074747	SAMN02887095	SAMN02934454	SAMN08054949	SAMN08054607	SAMN05734415	SAMN04029106	SAMN03766017	SAMN08470403	SAMN02741485	SAMN02641059	SAMN07998568
	80	SAMN06174242	SAMN04883387	SAMN07503096	SAMN06704732	SAMN03177648	SAMN07597889	SAMN03753638	SAMN08102660	SAMN08161435	SAMN08102679	SAMN08176460	SAMN02641053	SAMN08054979	SAMN08056488	SAMN03107485	SAMN08470403	SAMN02905153	SAMN08116101	SAMN07510606	SAMN05735028	SAMN07510606	SAMN02641056	SAMN08176458	SAMN04244241	SAMN08054668	SAMN08470410	SAMN02905153	SAMN08470382	SAMN03256245	SAMN08102661	SAMN03165120	SAMN04441029	SAMN08470401	SAMN06454227	SAMN07626194	SAMN08102679	SAMN06191591	SAMN03197696	SAMN06925301	SAMN03220230	SAMN08325509	SAMN03766017	SAMN07345014	SAMN08102657	SAMN08102657	SAMN05444153	SAMN04014934	SAMN08054949
	81	SAMN08146089	SAMN02934454	SAMN05444153	SAMN06173136	SAMN09104667	SAMN03256245	SAMN07345014	SAMN03104878	SAMN05590407	SAMN07345014	SAMN04441029	SAMN07345014	SAMN03076179	SAMN08054607	SAMN04567738	SAMN08470382	SAMN03449241	SAMN05734415	SAMN02905153	SAMN03177645	SAMD00115670	SAMN07998597	SAMN04158311	SAMN08146092	SAMN04158282	SAMN04441029	SAMN04325061	SAMN07375477	SAMN08470403	SAMN08801619	SAMN05412803	SAMN07510606	SAMN06704732	SAMN02729511	SAMN07345014	SAMN03486856	SAMN08470410	SAMN02934454	SAMN03968919	SAMN08116101	SAMN08470410	SAMN03178256	SAMN09395527	SAMN08146089	SAMN05427524	SAMN08470382	SAMN06644956	SAMN06173140
	82	SAMN03178256	SAMN03107485	SAMN04221430	SAMN03097736	SAMN08146089	SAMN08470403	SAMN08102661	SAMN08102675	SAMN04158276	SAMN02641053	SAMN08470395	SAMN08102661	SAMN06173212	SAMN04441029	SAMN02729511	SAMN06925301	SAMN08667507	SAMN08737248	SAMN08176458	SAMN03766017	SAMN04158282	SAMN07375477	SAMN02934454	SAMN08054990	SAMN08116101	SAMN03776042	SAMN08470403	SAMN03968919	SAMN09104667	SAMN07510606	SAMN08054949	SAMN08102661	SAMN05990127	SAMN06455544	SAMN08102661	SAMN08054949	SAMN04441029	SAMN07563134	SAMN03766017	SAMN08470382	SAMN04933563	SAMN08146089	SAMN06172852	SAMN08381252	SAMN03178256	SAMN02934454	SAMN05444153	SAMN08470403
	83	SAMN06124593	SAMN03178256	SAMN06925301	SAMN08054990	SAMN04244261	SAMN08737248	SAMN07510606	SAMN08176465	SAMN07599825	SAMN03076179	SAMN03097237	SAMN08049195	SAMN04158311	SAMN08470395	SAMN03177617	SAMN08932849	SAMN08470403	SAMN09104667	SAMN08744327	SAMN08102657	SAMN05751694	SAMN06925301	SAMN06111857	SAMN06191591	SAMN05734415	SAMN07345014	SAMN08470382	SAMN03766017	SAMN03766017	SAMN04029106	SAMN06172852	SAMN02905153	SAMN03097736	SAMN03022904	SAMN03449250	SAMN07503096	SAMN07510606	SAMN08395890	SAMN03178256	SAMN02934454	SAMN04441029	SAMN02776996	SAMN03488012	SAMN06124593	SAMN08146089	SAMN09104667	SAMN07420971	SAMN04158311
	84	SAMN06455647	SAMN03177617	SAMN03968919	SAMN04441029	SAMN04440989	SAMN07982039	SAMN07503096	SAMN03203069	SAMN08148370	SAMN04244240	SAMN04883385	SAMN06172852	SAMN08470382	SAMN03198019	SAMN04570185	SAMN06040382	SAMN08470382	SAMN03178256	SAMN08667507	SAMN03178256	SAMN06920481	SAMN03339566	SAMN03968919	SAMN08325509	SAMN02934454	SAMN08102661	SAMN06111857	SAMN05590410	SAMN03178256	SAMN08470403	SAMN04883387	SAMN08116101	SAMN08054990	SAMN08053152	SAMN02905153	SAMN04244240	SAMN07345014	SAMN08054996	SAMN08146089	SAMN03178256	SAMN08470395	SAMN05735028	SAMN02934454	SAMN03107485	SAMN08395890	SAMN03177648	SAMN08470403	SAMN02887095
	85	SAMN03198189	SAMN08054660	SAMN03766017	SAMN02736909	SAMN06454227	SAMN09104667	SAMN06173140	SAMN04217606	SAMN04252993	SAMN03566788	SAMN03220230	SAMN08470403	SAMN06925301	SAMN05444153	SAMN07679729	SAMN03178256	SAMN04883387	SAMD00053739	SAMN08470403	SAMN05771042	SAMN08470403	SAMN03178256	SAMN03766017	SAMN08470410	SAMN06925301	SAMN07998568	SAMN09104667	SAMN08146089	SAMN08146089	SAMN08148390	SAMN03968919	SAMN08470382	SAMN03851013	SAMD00089456	SAMN05444153	SAMN08470403	SAMN03198019	SAMN08102657	SAMN08395890	SAMN08053344	SAMN05361856	SAMN06454227	SAMN03197467	SAMN06455544	SAMN08141034	SAMN03178256	SAMN08470382	SAMN03766017
	86	SAMN08054606	SAMN04633996	SAMN04407769	SAMN06457312	SAMN03104874	SAMN08102657	SAMN08470403	SAMN04978495	SAMN03860038	SAMN08470382	SAMN02934454	SAMN03255439	SAMN08932849	SAMN08470403	SAMN04087215	SAMN08054996	SAMN09104667	SAMN08146089	SAMN08470382	SAMN02729511	SAMN08470382	SAMN03197467	SAMN09104667	SAMN03165120	SAMN03968919	SAMN04158282	SAMN03178256	SAMN03178256	SAMN08102660	SAMN06925301	SAMN03766017	SAMN06925301	SAMN08470410	SAMN03988633	SAMN05735028	SAMN08470382	SAMN06173212	SAMN03104874	SAMN04244261	SAMN04244261	SAMN03774845	SAMN03198189	SAMN03178256	SAMN04442145	SAMN03107485	SAMN08102660	SAMN06925301	SAMN03178256
	87	SAMN07982036	SAMD00019884	SAMN08054996	SAMN08054668	SAMN03449248	SAMN08667459	SAMN08470382	SAMN08801624	SAMN03025290	SAMN07375477	SAMN06925301	SAMN09104667	SAMN07375477	SAMN08470382	SAMN08193707	SAMN08102660	SAMN03766017	SAMN04570185	SAMN06925301	SAMN08054660	SAMN06925301	SAMN08146089	SAMN03339566	SAMN04441029	SAMN06111857	SAMN08116101	SAMN05735028	SAMN03197467	SAMN03107485	SAMN09104667	SAMN03177645	SAMN03968919	SAMN04441029	SAMN03197789	SAMN03968919	SAMN06925301	SAMN03076179	SAMN05956115	SAMN05590264	SAMN08141034	SAMN03198019	SAMN03197445	SAMN08053344	SAMN03178256	SAMN05956115	SAMN04158278	SAMN03968919	SAMN08146089
	88	SAMN03988633	SAMN07450578	SAMN08395890	SAMN03198019	SAMN03197218	SAMN06454005	SAMN06925301	SAMN06019663	SAMN07739095	SAMN09104667	SAMN03968919	SAMN06040382	SAMN02934454	SAMN06925301	SAMN07450578	SAMN03107485	SAMN07982039	SAMN03104878	SAMN06621458	SAMN04883405	SAMN08102657	SAMN08395890	SAMN08395890	SAMN08470395	SAMN05427524	SAMN08470403	SAMN08146089	SAMN04633996	SAMN08395897	SAMN03766017	SAMN03177648	SAMN09104667	SAMN06040383	SAMN04883391	SAMN03177645	SAMN05444153	SAMN09294819	SAMN03107485	SAMN05735028	SAMN03107485	SAMN07998597	SAMN05687760	SAMN08146089	SAMN06455647	SAMN05721787	SAMN02848702	SAMN03177645	SAMN08102660
	89	SAMN08148414	SAMN08161435	SAMN03610565	SAMN02905153	SAMN03203069	SAMN03178256	SAMN09104667	SAMN03262811	SAMN08053152	SAMN03766017	SAMN08932849	SAMN03178256	SAMN08054996	SAMN03968919	SAMN06812673	SAMN06454227	SAMN08146089	SAMN03401356	SAMN02934454	SAMN04217606	SAMN03178256	SAMN06124593	SAMN08102660	SAMN06457312	SAMN03178256	SAMN08470382	SAMN06454227	SAMN06455647	SAMN08054660	SAMN03177648	SAMN08395890	SAMN02934454	SAMN07510606	SAMN08628409	SAMN03339566	SAMN03766017	SAMN08470382	SAMN06454005	SAMN03177617	SAMN03104874	SAMN03097238	SAMN07450578	SAMN08395890	SAMN08054606	SAMN02729511	SAMN03988633	SAMN07375477	SAMN06131423
	90	SAMN03079719	SAMN08054669	SAMN06454227	SAMN08470382	SAMN06019661	SAMN05956115	SAMN07375477	SAMN05301544	SAMN08102678	SAMN04407769	SAMN09104667	SAMN08146089	SAMN08395890	SAMN03766017	SAMN04158275	SAMN05715913	SAMN08395890	SAMN03197445	SAMN06040382	SAMN08054606	SAMN06131423	SAMN05735028	SAMN06052011	SAMN02905153	SAMN08395890	SAMN06925301	SAMN05721787	SAMN08161435	SAMN04442354	SAMN03339566	SAMN05729412	SAMN03178256	SAMN07345014	SAMN06022751	SAMN08146089	SAMN09104667	SAMN06925301	SAMN08812793	SAMN08395897	SAMN08395897	SAMN04158311	SAMN07739071	SAMN08054996	SAMN04357099	SAMN07679729	SAMN04366552	SAMN08146089	SAMN06454227
	91	SAMN08470409	SAMN04357099	SAMN08102657	SAMN03142774	SAMN08193707	SAMN04633996	SAMN05734415	SAMN03449517	SAMN02797591	SAMN07563134	SAMN04244261	SAMN03197297	SAMN08102657	SAMN08053344	SAMN08049199	SAMN07599820	SAMN04244261	SAMN08053152	SAMN08146089	SAMN03988633	SAMN08146089	SAMN04570185	SAMN03178256	SAMN08116101	SAMN03107485	SAMN03339566	SAMN03401360	SAMN05447747	SAMN03988633	SAMN08395890	SAMN03107485	SAMN08102660	SAMN05734415	SAMN08470409	SAMN03107485	SAMN03339566	SAMN03968919	SAMN08054669	SAMN06455647	SAMN08193707	SAMN02934454	SAMN04570178	SAMN06454227	SAMN02797591	SAMN07450591	SAMN08102678	SAMN07376394	SAMN05721787
	92	SAMN03135814	SAMN03262811	SAMN02739347	SAMN03177645	SAMN03169467	SAMN08193707	SAMN08146089	SAMN03860038	SAMN07821884	SAMN08054996	SAMN08395890	SAMN05956115	SAMN06454227	SAMN08146089	SAMN04967900	SAMN08176465	SAMN08102660	SAMN04009994	SAMN03292655	SAMN04009994	SAMN08395890	SAMN04158278	SAMN04158278	SAMN06644956	SAMN06454227	SAMN03178256	SAMN07739071	SAMN03842025	SAMN08470391	SAMN07998595	SAMN07599811	SAMN06124593	SAMN09104667	SAMN04092564	SAMN03178256	SAMN02776996	SAMN08049223	SAMN08932868	SAMD00019884	SAMN08932868	SAMN03142774	SAMN08053152	SAMN05771042	SAMN04570190	SAMN05590407	SAMN07821884	SAMN04440989	SAMN09206385
	93	SAMN08146085	SAMN09514291	SAMN08395897	SAMN02934454	SAMN03262811	SAMN07998567	SAMN08102660	SAMN02689125	SAMN08470409	SAMN02934454	SAMN04158310	SAMN08193672	SAMN05721787	SAMN02934454	SAMN04009994	SAMN04883405	SAMN03178256	SAMN08102678	SAMN03610565	SAMN03177628	SAMN06234158	SAMD00019884	SAMN08667460	SAMN08148390	SAMN06455544	SAMN05735028	SAMN08148370	SAMN08470391	SAMN04009994	SAMN06454227	SAMN09206385	SAMN04633996	SAMN03178256	SAMN07511407	SAMN05956115	SAMN08053344	SAMN07376394	SAMN03200202	SAMN04357099	SAMN07599825	SAMN03766017	SAMN04009994	SAMN08395897	SAMN03988633	SAMN08176452	SAMN08193733	SAMN06234158	SAMN03203069
	94	SAMN06688235	SAMN03357080	SAMN08054660	SAMN07376394	SAMN03197610	SAMN03262811	SAMN03107485	SAMN09294829	SAMN03449571	SAMN06454227	SAMN06124593	SAMN08801530	SAMN02729511	SAMN03107485	SAMN08470391	SAMN08054660	SAMN02848702	SAMN03753509	SAMN06454227	SAMN08102678	SAMN04014863	SAMN04244262	SAMN03203069	SAMN08470382	SAMN08056487	SAMN08146089	SAMN06215934	SAMN03371457	SAMN03753509	SAMN02934454	SAMN03178256	SAMN02666802	SAMN03197467	SAMN03988555	SAMN07599820	SAMN03178256	SAMN03178256	SAMN03449517	SAMN04440992	SAMN05950788	SAMN03178256	SAMN03389650	SAMN08049224	SAMN07450706	SAMN04440992	SAMN06704636	SAMN03178256	SAMN08054606
	95	SAMN07597476	SAMN08053152	SAMN03401356	SAMN08146089	SAMD00112925	SAMN03860038	SAMN03178256	SAMN04366552	SAMN07511407	SAMN03178256	SAMN05721787	SAMN08161435	SAMN08395897	SAMN05771042	SAMN03842025	SAMN08193707	SAMN08176465	SAMN06704636	SAMN03178256	SAMN08176534	SAMN02739347	SAMN09269643	SAMN06215934	SAMN09104667	SAMN08193707	SAMN08395890	SAMN02680303	SAMN08102678	SAMN08470409	SAMN03178256	SAMN04883405	SAMN08049224	SAMN08054996	SAMN03323790	SAMN05363686	SAMN02848702	SAMN08102660	SAMN02872765	SAMN03197610	SAMN04366552	SAMN06131423	SAMN05410604	SAMN04357099	SAMN03753509	SAMD00112925	SAMN08470409	SAMN04217606	SAMN08148370
	96	SAMN06925302	SAMN03988633	SAMN08102660	SAMN02776996	SAMN02797591	SAMD00027153	SAMN03079669	SAMN05001844	SAMN06451989	SAMN08667460	SAMN04883387	SAMN05928284	SAMN03178256	SAMN05721787	SAMN08140749	SAMN08667460	SAMN06172957	SAMN08470409	SAMD00053739	SAMN06106831	SAMN05687760	SAMN07739095	SAMN07203020	SAMN03178256	SAMN02769743	SAMN05771042	SAMN03988633	SAMN05735020	SAMN07520931	SAMN03203069	SAMD00019884	SAMN04158276	SAMN08054606	SAMN05858801	SAMN08176452	SAMN08054669	SAMN04599207	SAMN08053152	SAMN03449318	SAMN08470391	SAMN08141034	SAMN04978501	SAMN02741461	SAMN03449320	SAMN03480628	SAMN04421278	SAMN08193707	SAMN03197838
	97	SAMN07974442	SAMN04009994	SAMN03197445	SAMN06234158	SAMN07571821	SAMN08176474	SAMN04633996	SAMN08627999	SAMN04550335	SAMN06131423	SAMN08053344	SAMN07599825	SAMN05363686	SAMN03178256	SAMN03449320	SAMN06173151	SAMN05687760	SAMN06172857	SAMN06453042	SAMN08470409	SAMN05590407	SAMN07821884	SAMN03988633	SAMN08395890	SAMN03262811	SAMN08054660	SAMN06688239	SAMN07450642	SAMN08932854	SAMD00019884	SAMN04217606	SAMN04158275	SAMN03262811	SAMN08146085	SAMN08627999	SAMN06215934	SAMN06454227	SAMN03988633	SAMN08148414	SAMN03842025	SAMN03107485	SAMN04014901	SAMN03449517	SAMN08932860	SAMN03197789	SAMN05858801	SAMN05729428	SAMN03988633
	98	SAMN08102650	SAMN03842025	SAMN04158276	SAMN06454227	SAMN03988633	SAMN02680303	SAMN08054606	SAMN06164066	SAMN05858801	SAMN06330406	SAMN03107485	SAMN04244262	SAMN03860038	SAMN07679729	SAMN06704636	SAMN03262811	SAMN07982036	SAMN08146085	SAMN05687760	SAMN05858801	SAMN03262811	SAMN03753509	SAMN04009994	SAMN05590264	SAMN07982035	SAMN06455647	SAMN04883391	SAMN08627999	SAMN03069317	SAMN08161435	SAMN08054606	SAMN07728625	SAMN03079667	SAMN04014866	SAMN04014901	SAMD00112925	SAMN03107485	SAMN08470391	SAMN08140749	SAMN08120134	SAMN06454227	SAMN04968151	SAMN04009994	SAMN08470409	SAMN03842025	SAMN08146085	SAMN04252993	SAMN04009994
	99	SAMN03449126	SAMN03067419	SAMD00112925	SAMN02729511	SAMN08470391	SAMN04009994	SAMN06450993	SAMN08146085	SAMN04014866	SAMN03988633	SAMN08193707	SAMN02797591	SAMN03022904	SAMN08193707	SAMN08470409	SAMN05301544	SAMN03200202	SAMN04014866	SAMN05301544	SAMN04014866	SAMN04244262	SAMN08742775	SAMN03449485	SAMN07679729	SAMN08053152	SAMN04883405	SAMN05735020	SAMN09298423	SAMN08146085	SAMN08053152	SAMN04252993	SAMN06455204	SAMN07982035	SAMN04479466	SAMN03449571	SAMN02680303	SAMN08395897	SAMN04009994	SAMN08120134	SAMN08470409	SAMN02848702	SAMN04440951	SAMN08470391	SAMN03988555	SAMN08470391	SAMN04014866	SAMN08932868	SAMN04366552
	100	SAMN07340964	SAMN06704636	SAMN07982035	SAMN08054996	SAMN08470409	SAMN08102678	SAMN03842025	SAMN03169711	SAMN04014971	SAMN04009994	SAMN04440992	SAMN02689125	SAMN06215934	SAMN03104854	SAMN05301553	SAMN04244262	SAMN07599804	SAMN06925302	SAMN08176474	SAMN09453417	SAMD00112925	SAMN04570186	SAMN08176534	SAMN04883405	SAMN03988633	SAMD00019884	SAMN03389650	SAMN08470409	SAMN04014866	SAMN07571821	SAMN03262811	SAMN08987267	SAMN03197789	SAMN03135814	SAMN03135814	SAMN04009994	SAMN04883405	SAMN03197601	SAMN07520931	SAMN03197182	SAMN07450591	SAMN08470409	SAMN08102678	SAMN06172857	SAMN08102678	SAMN07249743	SAMN03860038	SAMN04623586
	101	SAMN04545448	SAMN08120134	SAMN04570190	SAMN06052011	SAMN05858801	SAMN08049192	SAMN08627999	SAMN05967336	SAMN08299211	SAMN07450706	SAMN03860038	SAMN07450706	SAMN02797591	SAMN07599825	SAMN03988555	SAMN03988633	SAMD00112925	SAMN07206916	SAMN03988633	SAMN03580733	SAMN08176474	SAMN08146085	SAMN08932860	SAMN08193707	SAMN08470391	SAMN08148370	SAMN03169697	SAMN06704636	SAMN03135814	SAMN08102678	SAMN03860038	SAMN07821884	SAMN03988633	SAMN02905008	SAMN04014866	SAMN08470391	SAMN03401360	SAMN03449320	SAMN04550335	SAMN03069317	SAMN08193707	SAMN06704636	SAMN03753509	SAMN02866106	SAMN05410604	SAMN03580733	SAMD00027153	SAMN06704636
	102	SAMN08049309	SAMN06164066	SAMN03842025	SAMN04883405	SAMN08146085	SAMN06704636	SAMN03169697	SAMN06925302	SAMN03169711	SAMN08627999	SAMN03988633	SAMN03449320	SAMN08148414	SAMN04009994	SAMN05858801	SAMN03842025	SAMN03079667	SAMN02839403	SAMN08470391	SAMN04076429	SAMN08801618	SAMN03785000	SAMN03566786	SAMN03025290	SAMN04366552	SAMN02741461	SAMN06704636	SAMN05001813	SAMN07739090	SAMN05410604	SAMD00112925	SAMN03389650	SAMN03842025	SAMN06925302	SAMN06925302	SAMN05410604	SAMN06452749	SAMN06704636	SAMN05858801	SAMN06111311	SAMN06173151	SAMN07520931	SAMN03449320	SAMN07728626	SAMN08627999	SAMN06925302	SAMN04634061	SAMN02729102
	103	SAMN02676620	SAMN04570186	SAMN08932860	SAMN08140602	SAMN04942601	SAMN04092564	SAMN08470409	SAMN04867695	SAMN05967336	SAMN03449320	SAMN08470391	SAMN05590421	SAMN07821884	SAMN08628409	SAMN06925302	SAMN03389650	SAMN03449485	SAMN03197277	SAMN04968151	SAMN05629093	SAMN08995136	SAMN07710846	SAMN08470409	SAMN08054669	SAMN03753509	SAMN03774873	SAMN03449571	SAMN04440995	SAMN03488020	SAMN06704636	SAMN03842025	SAMN05735020	SAMN03753509	SAMN07206916	SAMN07974442	SAMN03449320	SAMD00112925	SAMN04092564	SAMN03580733	SAMN08146085	SAMN03025290	SAMN07511407	SAMN03842025	SAMN03580733	SAMN04967900	SAMN03488020	SAMN03160381	SAMN07811411
	104	SAMN03737705	SAMN04014866	SAMN04440951	SAMN08932868	SAMN02870491	SAMN05858801	SAMN06164066	SAMN03449126	SAMN06925302	SAMN08049192	SAMN04009994	SAMN06704636	SAMN03753509	SAMN06022751	SAMN06173180	SAMN04883391	SAMN08470391	SAMN04158297	SAMN09298423	SAMN02905008	SAMN06704636	SAMN07206916	SAMN05001837	SAMN02741461	SAMN06704636	SAMN08053152	SAMN08054981	SAMN03169469	SAMN06925302	SAMN07511407	SAMN08470391	SAMN03198130	SAMN03067419	SAMN08102671	SAMN05629093	SAMN08470409	SAMN04009994	SAMN08054981	SAMN06925302	SAMN03177624	SAMN04570190	SAMN05858801	SAMN03197158	SAMN03334909	SAMN03069317	SAMN07998592	SAMN03988633	SAMN05583809
	105	SAMN03784993	SAMN05967336	SAMN08628409	SAMN03449485	SAMN04867695	SAMN08146085	SAMN06453372	SAMN04088203	SAMN05629093	SAMN06704636	SAMN08102678	SAMN05858801	SAMN08093243	SAMN09298423	SAMN07725781	SAMN08627999	SAMN04366552	SAMN05301538	SAMN08470409	SAMN08102650	SAMN06172857	SAMN05629093	SAMN05858801	SAMN02797591	SAMN08470409	SAMN03197789	SAMN03449320	SAMN06767783	SAMN03177624	SAMN04099654	SAMN03371457	SAMN07811411	SAMN06022751	SAMN03449126	SAMN06450841	SAMN08801605	SAMN08470391	SAMN03988555	SAMN08102650	SAMN04158286	SAMN03988633	SAMN08146085	SAMN03069317	SAMN05629093	SAMN08146085	SAMN03449126	SAMN03197789	SAMN05629093
	106	SAMN03449259	SAMN06925302	SAMN06704636	SAMN03144736	SAMN08667458	SAMN04420710	SAMN05858801	SAMN07511426	SAMN08193732	SAMN08146085	SAMN03842025	SAMN08146085	SAMN06022751	SAMN08470409	SAMN05629093	SAMN03169697	SAMN04623586	SAMN08939836	SAMN08801605	SAMN08102671	SAMN09294834	SAMN02839403	SAMN06111311	SAMN03988633	SAMN04421278	SAMN03988633	SAMN03177624	SAMN08238507	SAMN08148349	SAMN05858801	SAMN06688239	SAMN04014866	SAMN06704636	SAMN03197921	SAMN07739097	SAMN04933251	SAMN08102678	SAMN08146085	SAMN03449126	SAMN08148349	SAMN06455851	SAMN05956119	SAMN05858801	SAMN04158297	SAMN02866106	SAMN08102674	SAMN08102678	SAMN08102650
	107	SAMN07969985	SAMN05629093	SAMN03177653	SAMN06704636	SAMN03449126	SAMN04479466	SAMN02866106	SAMN05859285	SAMN08102650	SAMN08932877	SAMN08932860	SAMN04014866	SAMN08470409	SAMN03069317	SAMN08102650	SAMN03449571	SAMN03449320	SAMN03449126	SAMN05858801	SAMN03449126	SAMN08299211	SAMN03198001	SAMN02741488	SAMN08470391	SAMN08146085	SAMN04867885	SAMN06925302	SAMN05629093	SAMN05629093	SAMN06452222	SAMN05735020	SAMN06688235	SAMN08120134	SAMN03197305	SAMN03988632	SAMN08146085	SAMN03449320	SAMN02867547	SAMN03197921	SAMN08381294	SAMN08627999	SAMN08299211	SAMN08146085	SAMN07375471	SAMN08932877	SAMN07511426	SAMN03566786	SAMN03488005
	108	SAMN03197488	SAMN03216670	SAMN04099654	SAMN08470409	SAMN02996615	SAMN05302430	SAMN03357082	SAMN03842475	SAMN04158300	SAMN03580733	SAMN08628409	SAMN04883377	SAMN04933251	SAMN08932877	SAMN06450841	SAMN05858801	SAMN04968151	SAMN08102674	SAMN03785000	SAMN04088203	SAMN03580733	SAMN04158300	SAMN06925302	SAMN04009994	SAMN08299211	SAMD00115687	SAMN05629093	SAMN03449126	SAMN04158297	SAMN09394735	SAMN08932860	SAMN07249743	SAMN03449571	SAMN07511426	SAMN08512318	SAMN04014866	SAMN06704636	SAMN03177659	SAMN05859285	SAMN03216670	SAMN07450642	SAMN07206916	SAMN03785000	SAMN03449126	SAMN03453019	SAMN03956931	SAMN08049192	SAMN03449126
	109	SAMN08146087	SAMN03449126	SAMN05001813	SAMN04421278	SAMN05859285	SAMN03334909	SAMN06925302	SAMN08470412	SAMN03449126	SAMN07206916	SAMN06704636	SAMN03177624	SAMN05858801	SAMN04942601	SAMN03449126	SAMN04014866	SAMN06704636	SAMN07511426	SAMN04440968	SAMN06173155	SAMN07206916	SAMN03449126	SAMN05590415	SAMN06688239	SAMN06925302	SAMN08470409	SAMN06453168	SAMN06678536	SAMN02736952	SAMN08299211	SAMN08102678	SAMN03580733	SAMN05858801	SAMN07597534	SAMN03449126	SAMN08299211	SAMN02729102	SAMN06173053	SAMN03197782	SAMN07340962	SAMN06704636	SAMN05629093	SAMN08299211	SAMN04014850	SAMN04014866	SAMN07503716	SAMN08470409	SAMN04088203
	110	SAMN08470388	SAMN07511426	SAMN08146085	SAMN04158277	SAMN03842475	SAMN02767551	SAMN03449605	SAMN03956931	SAMN03145386	SAMN05629093	SAMN05858801	SAMN03334909	SAMN08146085	SAMN03580733	SAMN08102674	SAMN04570186	SAMN07811408	SAMN03197305	SAMN03177624	SAMN07511426	SAMN05967336	SAMN03145386	SAMN06172861	SAMN03753509	SAMN07725781	SAMN03449571	SAMN08102671	SAMN05859285	SAMN02905008	SAMN03169711	SAMN08470409	SAMN04867695	SAMN08146085	SAMN03784984	SAMN07511426	SAMN06925302	SAMN05858801	SAMN03785000	SAMN04572707	SAMN03197588	SAMN08470409	SAMN02839403	SAMN09453417	SAMN03956931	SAMN07692767	SAMN08049309	SAMN03177653	SAMN04014850
	111	SAMN06453945	SAMN03295488	SAMN08299211	SAMN04550335	SAMN08049218	SAMN05629093	SAMN08102671	SAMN04421280	SAMN03197921	SAMN04158297	SAMN04014866	SAMN08512318	SAMN06173071	SAMN06925302	SAMN04076438	SAMN03177624	SAMN05001831	SAMN03956931	SAMN03449298	SAMN08049309	SAMN03449126	SAMN07511426	SAMN03197103	SAMN08049192	SAMN05629093	SAMN06111311	SAMN03449126	SAMN03842475	SAMN03449126	SAMN02769890	SAMN03785000	SAMN05629093	SAMN08932877	SAMN06453726	SAMN03012828	SAMN07206916	SAMN04014866	SAMN04420710	SAMN03449259	SAMN08102671	SAMN03785000	SAMN08193732	SAMN08148349	SAMN03842475	SAMN08367722	SAMN03177660	SAMN03069317	SAMN03003593
	112	SAMN04155455	SAMN08470412	SAMN02767551	SAMN04014866	SAMN03956931	SAMN02905008	SAMN03449126	SAMN03449259	SAMN07511426	SAMN08102671	SAMN09453417	SAMN03988632	SAMN06644907	SAMN05967336	SAMN03069319	SAMN05967336	SAMN03988555	SAMN03891661	SAMN07974442	SAMN03420999	SAMN08102674	SAMN05859285	SAMN03449126	SAMN03842025	SAMN04158297	SAMN04014866	SAMN03145386	SAMN09464367	SAMN03197921	SAMN05629093	SAMN06688235	SAMN02839403	SAMN08299211	SAMN08049309	SAMN05859285	SAMN05188706	SAMN06925302	SAMN03449298	SAMN07969985	SAMN03449126	SAMN06173071	SAMN08512318	SAMN06925302	SAMN03891661	SAMN03449126	SAMN03449259	SAMN04014866	SAMN02796046
	113	SAMN04196788	SAMN06688244	SAMN03197207	SAMN03177659	SAMN08049309	SAMN08102650	SAMN07511426	SAMN08470384	SAMN08470412	SAMN03988632	SAMN05629093	SAMN03449126	SAMN09453417	SAMN08939836	SAMN07511426	SAMN06925302	SAMN08523385	SAMN08049309	SAMN05629093	SAMN07375480	SAMN03495945	SAMN04158280	SAMN03169461	SAMN09298423	SAMN07739097	SAMN03453019	SAMN03197305	SAMN03197708	SAMN03566782	SAMN08939836	SAMN06920487	SAMN03280220	SAMN09453417	SAMN05447752	SAMN04545448	SAMN03280220	SAMN03488008	SAMN03197207	SAMN03076171	SAMN03003593	SAMN03453019	SAMN03449126	SAMN03334909	SAMN04407795	SAMN03069319	SAMN08470384	SAMN03449298	SAMN04158280
	114	SAMN05858838	SAMN02676620	SAMN03198001	SAMN07249743	SAMN03420999	SAMN03488005	SAMN03842475	SAMN06173108	SAMN06173073	SAMN03449126	SAMN08367722	SAMN08102671	SAMN05967336	SAMN09294835	SAMN05859285	SAMN04407793	SAMN05858801	SAMN08381299	SAMN02839403	SAMN03449259	SAMN08470412	SAMN08470412	SAMN03784984	SAMN03323790	SAMN03449126	SAMN07728626	SAMN03784984	SAMN03255440	SAMN03003593	SAMN04407793	SAMN04158286	SAMN08939836	SAMN07206916	SAMN03449259	SAMN09464367	SAMN06450841	SAMN08193732	SAMN08102650	SAMN03079716	SAMN06452538	SAMN05302430	SAMN07511426	SAMN06455538	SAMN03177660	SAMN03003593	SAMN08102662	SAMN03488020	SAMN03295488
	115	SAMN08470414	SAMN03737705	SAMN07375471	SAMN04883377	SAMN03177660	SAMN03449126	SAMN03784984	SAMN08470388	SAMN08049309	SAMN03280219	SAMN03449126	SAMN07511426	SAMN07998603	SAMN03449126	SAMN03842475	SAMN08667458	SAMN08146085	SAMN03449259	SAMN03449126	SAMN03466600	SAMN08049309	SAMN03842475	SAMN04440990	SAMN06111311	SAMN08102674	SAMN07249743	SAMN08049309	SAMN02676620	SAMN03956931	SAMN08667458	SAMN05629093	SAMN03449126	SAMN06173180	SAMN08174306	SAMN08117210	SAMN06311213	SAMN08939836	SAMN03449126	SAMN08470388	SAMN03842475	SAMN07206916	SAMN03003593	SAMN05410596	SAMN03449259	SAMN03566780	SAMN08146087	SAMN04158286	SAMN08470412
	116	SAMN04088938	SAMN03449259	SAMN04088203	SAMN06172861	SAMN03449259	SAMN08102674	SAMN07503716	SAMN07501702	SAMN04421280	SAMN05859285	SAMN07511426	SAMN08470412	SAMN05629093	SAMN08102674	SAMN03891661	SAMN03449126	SAMN04014866	SAMN09206381	SAMN03421001	SAMN07969985	SAMN07982075	SAMN08049309	SAMN03197708	SAMN08146085	SAMN06172855	SAMN08299211	SAMN03449259	SAMN09396142	SAMN02676620	SAMN03449126	SAMN08102650	SAMN08102674	SAMN08238507	SAMN07969985	SAMN07599799	SAMN08512318	SAMN04407793	SAMN04088203	SAMN08470375	SAMN04532394	SAMN08512318	SAMN05859285	SAMN03012828	SAMN09206381	SAMN03449259	SAMN08470388	SAMN07206916	SAMN03197807
	117	SAMN08470423	SAMN08470384	SAMN03449126	SAMN02839403	SAMN08470384	SAMN03197921	SAMN08049309	SAMN06453945	SAMN07998570	SAMN04046444	SAMN03003593	SAMN03891661	SAMN03357082	SAMN07511426	SAMN06453726	SAMN08148374	SAMN05956119	SAMN03466600	SAMN05859285	SAMN08146087	SAMN03449259	SAMN02676620	SAMN07739076	SAMN08299211	SAMN05859285	SAMN06925302	SAMN03079716	SAMN03449259	SAMN03449259	SAMN08102674	SAMN06450841	SAMN04076438	SAMN07974442	SAMN08470418	SAMN03466600	SAMN03449126	SAMN02739937	SAMN08102674	SAMN04155455	SAMN08049309	SAMN03449126	SAMN03280974	SAMN03449126	SAMN08470384	SAMN08470384	SAMN03197966	SAMN07375471	SAMN03449259
	118	SAMN08102657	SAMN08102662	SAMN03495945	SAMN06450841	SAMN03466600	SAMN03566782	SAMN03449259	SAMN04196788	SAMN03449259	SAMN08049309	SAMN08470412	SAMN08049309	SAMN03449126	SAMN03197305	SAMN06164061	SAMN08102674	SAMN03177624	SAMN07969985	SAMN03842475	SAMN08470388	SAMN08470384	SAMN03737705	SAMN09464367	SAMN06925302	SAMN03842475	SAMN03449126	SAMN08470384	SAMN08093279	SAMN08470384	SAMN05859285	SAMN03488005	SAMN03197921	SAMN08193732	SAMN08470388	SAMN03449259	SAMN08102671	SAMN03449126	SAMN07511426	SAMN04196788	SAMN03733745	SAMN06172855	SAMN03842475	SAMN03421001	SAMN02741468	SAMN06173108	SAMN04155455	SAMN04088203	SAMN06173108
	119	SAMN03290994	SAMN08146087	SAMN03003593	SAMN04214975	SAMN08146087	SAMN05859285	SAMN06456256	SAMN05858838	SAMN06173116	SAMN03449259	SAMN07982076	SAMN05590416	SAMN03295488	SAMN05859285	SAMN03449259	SAMN05859285	SAMN03580733	SAMN08146087	SAMN08470412	SAMN08054779	SAMN02983093	SAMN03449259	SAMN03449259	SAMN05629093	SAMN03177660	SAMN03842475	SAMN03466600	SAMN08470384	SAMN07969985	SAMN03280974	SAMN03449126	SAMN07511426	SAMN08102650	SAMN04155455	SAMN08146087	SAMN02739937	SAMN05447752	SAMN03956931	SAMN08470420	SAMN03449259	SAMN03280974	SAMN06173116	SAMN03956931	SAMN08470418	SAMN03784995	SAMN04196788	SAMN03449126	SAMN07969985
	120	SAMN03371459	SAMN08470418	SAMN05859285	SAMN03988632	SAMN07969985	SAMN04046444	SAMN08470384	SAMN08470414	SAMN08470384	SAMN08102662	SAMN02676620	SAMN07739076	SAMN08470412	SAMN03280974	SAMN08470384	SAMN03842475	SAMN04158286	SAMN08102662	SAMN08049309	SAMN08148408	SAMN08470418	SAMN06173116	SAMN04532394	SAMN06453168	SAMN03449259	SAMN08470412	SAMN07969985	SAMN03891661	SAMN08146087	SAMN08049309	SAMN04088203	SAMN03003593	SAMN08512318	SAMN04196788	SAMN08470418	SAMN05859285	SAMN05859285	SAMN03842475	SAMN04867633	SAMN03079716	SAMN08049309	SAMN08049309	SAMN03295488	SAMN08470375	SAMN07969985	SAMN08470420	SAMN03145386	SAMN08146087
	121	SAMN02904338	SAMN08470375	SAMN09396142	SAMN03421001	SAMN08470388	SAMN03956931	SAMN03466600	SAMN08470420	SAMN03466600	SAMN08146087	SAMN03449259	SAMN08117210	SAMN08049309	SAMN08470412	SAMN03197883	SAMN08470412	SAMN06688235	SAMN06453945	SAMN03449259	SAMN04196788	SAMN07501702	SAMN08470384	SAMN08470384	SAMN08102671	SAMN03449611	SAMN02676620	SAMN08470418	SAMN08102653	SAMN08054779	SAMN02676620	SAMN08148374	SAMN08470412	SAMN03449126	SAMN08605480	SAMN08470388	SAMN03104885	SAMN06546777	SAMN08470412	SAMN08470423	SAMN03466600	SAMN03197782	SAMN02676620	SAMN03197708	SAMN03449578	SAMN08470375	SAMN08470423	SAMN06019664	SAMN08470418
	122	SAMN07599795	SAMN06174249	SAMN08049309	SAMN04479465	SAMN08470375	SAMN04931542	SAMN08470418	SAMN03835255	SAMN03197233	SAMN08470418	SAMN07969985	SAMN03449259	SAMN03197807	SAMN03449259	SAMN08146087	SAMN03449259	SAMN04532293	SAMN03280973	SAMN08470384	SAMN05858838	SAMN04155455	SAMN08381299	SAMN03076171	SAMN03449126	SAMN08470418	SAMN03449259	SAMN08470388	SAMN08470418	SAMN04155455	SAMN03197124	SAMN03495945	SAMN03891661	SAMN04088203	SAMN08470414	SAMN07501702	SAMN07503716	SAMN03449259	SAMN05590416	SAMN06173169	SAMN08146087	SAMN03737705	SAMN03449259	SAMN03255440	SAMN04196788	SAMN04155455	SAMN03165116	SAMN05859285	SAMN07501702
	123	SAMN05858837	SAMN04196788	SAMN04316314	SAMN03197921	SAMN04155455	SAMN03449259	SAMN08470375	SAMN06219870	SAMN08470418	SAMN08470388	SAMN08470384	SAMN08470384	SAMN03449259	SAMN08470384	SAMN08102662	SAMN03466600	SAMN04407793	SAMN04196788	SAMN07969985	SAMN05858808	SAMN03280973	SAMN03066974	SAMN08146087	SAMN04088203	SAMN08470388	SAMN08470384	SAMN04155455	SAMN04155455	SAMN03988550	SAMN04572707	SAMN06172855	SAMN08049309	SAMN08102671	SAMN05858808	SAMN07969985	SAMN02676620	SAMN08102662	SAMN02676620	SAMN03290994	SAMN02983093	SAMN03784993	SAMN08102662	SAMN05590416	SAMN08605480	SAMN04196788	SAMN03290994	SAMN03842475	SAMN08102662
	124	SAMN04420897	SAMN06453945	SAMN03737705	SAMN03449126	SAMN04196788	SAMN02983093	SAMN04155455	SAMN03290994	SAMN08470388	SAMN04155455	SAMN03466600	SAMN03784995	SAMN08102662	SAMN02983093	SAMN07597291	SAMN05716052	SAMN03449126	SAMN08605480	SAMN04155455	SAMN08470414	SAMN04075794	SAMN08470418	SAMN08470418	SAMN07511426	SAMN07501702	SAMN07969985	SAMN04196788	SAMN04196788	SAMN07109565	SAMN03449259	SAMN07511426	SAMN03177660	SAMN08102674	SAMN08470420	SAMN07109565	SAMN03177660	SAMN08146087	SAMN03449259	SAMN06841957	SAMN04325033	SAMN03449259	SAMN08470388	SAMN03449259	SAMN05858838	SAMN08605480	SAMN02904338	SAMN07511426	SAMN03280973
	125	SAMN07375474	SAMN08470420	SAMN03449259	SAMN08102674	SAMN05858838	SAMN08470418	SAMN04196788	SAMN08395891	SAMN06453945	SAMN04194080	SAMN08146087	SAMN08146087	SAMN03076171	SAMN08470418	SAMN04155455	SAMN02983093	SAMN03003593	SAMN08470420	SAMN04196788	SAMN04158289	SAMN08605480	SAMN04155455	SAMN08470388	SAMN03003593	SAMN04155455	SAMN07597291	SAMN08470414	SAMN08605480	SAMN08470414	SAMN08470384	SAMN09464367	SAMN03737705	SAMN06450841	SAMN08932863	SAMN05858838	SAMN03784993	SAMN08744326	SAMN07982075	SAMN03371459	SAMN08470375	SAMN03784995	SAMN06174249	SAMN08174306	SAMN08470414	SAMN05858838	SAMN06453202	SAMN04440990	SAMN04196788
	126	SAMN06173055	SAMN03449534	SAMN08470384	SAMN03842475	SAMN05858808	SAMN03839089	SAMN05858838	SAMN02904338	SAMN04155455	SAMN04196788	SAMN08470418	SAMN08470418	SAMN08146087	SAMN08470388	SAMN04196788	SAMN08102662	SAMN05859285	SAMN05363686	SAMN08605480	SAMN03196557	SAMN08470414	SAMN04075794	SAMN03466600	SAMN08470412	SAMN04196788	SAMN06457436	SAMN08470423	SAMN08470420	SAMN05858808	SAMN08146087	SAMN07998570	SAMN03449259	SAMN08470412	SAMN08176472	SAMN08470414	SAMN03449259	SAMN04155455	SAMN03466600	SAMN05509313	SAMN04155455	SAMN08146087	SAMN04155455	SAMN08470384	SAMN08470420	SAMN08470420	SAMN08098111	SAMN08049309	SAMN05858838
	127	SAMN04366504	SAMN08470423	SAMN03076171	SAMN03003593	SAMN08470420	SAMN08470375	SAMN05858808	SAMN08102657	SAMN04196788	SAMN05858808	SAMN08470388	SAMN07501702	SAMN08470418	SAMN04155455	SAMN08605480	SAMN08470388	SAMN03280974	SAMN04158289	SAMN06219870	SAMN08049219	SAMN08470420	SAMN07109565	SAMN08053336	SAMN03891661	SAMN08470414	SAMN08470388	SAMN08512321	SAMN04088938	SAMN04196788	SAMN08470388	SAMN08049309	SAMN08470384	SAMN08049309	SAMN03449534	SAMN08470420	SAMN03784995	SAMN03153510	SAMN03079716	SAMN04886742	SAMN07109565	SAMN03839089	SAMN04196788	SAMN08470418	SAMN06173059	SAMN08470423	SAMN06446189	SAMN06173073	SAMN05858808
	128	SAMN04867927	SAMN06454343	SAMN08146087	SAMN07503716	SAMN02767257	SAMN03988550	SAMN08470414	SAMN04886742	SAMN08605480	SAMN08470420	SAMN03197966	SAMN08470375	SAMN06473660	SAMN04196788	SAMN08102657	SAMN04325033	SAMN04545448	SAMN04155455	SAMN05735018	SAMN06841957	SAMN08470423	SAMN04196788	SAMN04196788	SAMN08049309	SAMN08470420	SAMN08470375	SAMN02996355	SAMN08512321	SAMN08470423	SAMN04155455	SAMN03449259	SAMN05716052	SAMN04407795	SAMN02904338	SAMN08470423	SAMN07969985	SAMN04075794	SAMN07944242	SAMN03449534	SAMN08470414	SAMN08470388	SAMN08102657	SAMN04155455	SAMN03290994	SAMN04933251	SAMN03861569	SAMN03197708	SAMN08470414
	129	SAMN06645327	SAMN04155455	SAMN08470418	SAMN08049309	SAMN06219870	SAMN04196788	SAMN08470420	SAMN05858837	SAMN05858838	SAMN04158289	SAMN03280973	SAMN07969985	SAMN08470375	SAMN05858838	SAMN07327524	SAMN04155455	SAMN04252930	SAMN04883372	SAMN06841957	SAMN08395891	SAMN06173057	SAMN03449534	SAMN06454343	SAMN03177660	SAMN08102657	SAMN08148408	SAMN05509313	SAMN06675356	SAMN04252894	SAMN04196788	SAMN08470384	SAMN08470388	SAMN03449259	SAMN06219870	SAMN04196788	SAMN08146087	SAMN04196788	SAMN08470375	SAMN02904338	SAMN08470420	SAMN04155455	SAMN05858808	SAMN03280973	SAMN06841957	SAMN05509313	SAMN04520874	SAMN05948798	SAMN08148371
	130	SAMN06704792	SAMN02904338	SAMN02983093	SAMN07520943	SAMN02996355	SAMN08470414	SAMN08470423	SAMN04520874	SAMN05858808	SAMN03449534	SAMN04196788	SAMN04196788	SAMN04325033	SAMN08470420	SAMN08512321	SAMN04196788	SAMN02676620	SAMN02904338	SAMN05860644	SAMN05735018	SAMN03290994	SAMN08932863	SAMN08470420	SAMN03449259	SAMN03197766	SAMN04196788	SAMN02904338	SAMN06841957	SAMN08176472	SAMN05858838	SAMN08470418	SAMN08470375	SAMN07998594	SAMN08093248	SAMN03290994	SAMN08470388	SAMN04867633	SAMN04155455	SAMN08054989	SAMN04196788	SAMN04196788	SAMN08148371	SAMN08148408	SAMN03371459	SAMN04867918	SAMN09294834	SAMN03449259	SAMN06453945
	131	SAMN05447751	SAMN08102673	SAMN08470375	SAMN03737705	SAMN06841957	SAMN08470420	SAMN03290994	SAMN08098111	SAMN08470414	SAMN09294815	SAMN05858838	SAMN05858838	SAMN04196788	SAMN05363686	SAMN03290994	SAMN08470414	SAMN03177660	SAMN06464155	SAMN04100279	SAMN02904338	SAMN05509313	SAMN03449233	SAMN04155455	SAMN03839089	SAMN05363686	SAMN05858838	SAMN03449412	SAMN02904338	SAMN08395891	SAMN05858808	SAMN08470375	SAMN04155455	SAMN08470384	SAMN05858837	SAMN02904338	SAMN08470375	SAMN08470423	SAMN04196788	SAMN08027257	SAMN08667507	SAMN05858838	SAMN08470423	SAMN04196788	SAMN05509313	SAMN02904338	SAMN09298424	SAMN08470384	SAMN06454343
	132	SAMN04883439	SAMN04520874	SAMN07969985	SAMN03449259	SAMN08395891	SAMN08054779	SAMN06841957	SAMN06453371	SAMN09394318	SAMN02904338	SAMN08470420	SAMN05858808	SAMN05858838	SAMN08470423	SAMN05860644	SAMN05858808	SAMN03449259	SAMN05858837	SAMN04886742	SAMN06451459	SAMN02904338	SAMN07998582	SAMN08470423	SAMN08470388	SAMN03290994	SAMN08470414	SAMN06453371	SAMN07420959	SAMN02904338	SAMN08470420	SAMN04155455	SAMN07109565	SAMN02983093	SAMN06756668	SAMN06219870	SAMN04155455	SAMN03290994	SAMN05858838	SAMN02982872	SAMN06841957	SAMN05858808	SAMN06173059	SAMN08102657	SAMN04886742	SAMN04252894	SAMN03449602	SAMN09396524	SAMN02904338
	133	SAMN02982872	SAMN08395898	SAMN07109565	SAMN07998594	SAMN03197920	SAMN08470423	SAMN08140615	SAMN03449466	SAMN03290994	SAMN08140615	SAMN03835255	SAMN08470414	SAMN08470420	SAMN05509313	SAMN05509313	SAMN08102657	SAMN06173108	SAMN06756668	SAMN05858837	SAMN05858826	SAMN04196788	SAMN08395891	SAMN03290994	SAMN04155455	SAMN08395891	SAMN08470420	SAMN03861569	SAMN06446189	SAMN09294838	SAMN08470423	SAMN04196788	SAMN08470414	SAMN08470418	SAMN05858826	SAMN07998582	SAMN04196788	SAMN06841957	SAMN05858808	SAMN06645327	SAMN08395891	SAMN08102657	SAMN06219870	SAMN06219870	SAMN05858837	SAMN06453202	SAMN05864218	SAMN08146087	SAMN05363686
	134	SAMN03766024	SAMN05864218	SAMN08605480	SAMN07969985	SAMN04886742	SAMN03196557	SAMN05509313	SAMN06645327	SAMN05860644	SAMN05858837	SAMN08470423	SAMN02978810	SAMN08148371	SAMN06841957	SAMN03751789	SAMN08470423	SAMN08470375	SAMN05858826	SAMN06756668	SAMN03420998	SAMN04420897	SAMN04867918	SAMN08395891	SAMN04196788	SAMN06841957	SAMN04158289	SAMN04520874	SAMN03861569	SAMN04886742	SAMN08381307	SAMN08605480	SAMN08605480	SAMN08054779	SAMN08098111	SAMN06446189	SAMN07137592	SAMN03751789	SAMN08470414	SAMN06704792	SAMN02904338	SAMN02769743	SAMN08395891	SAMN03290994	SAMN02904338	SAMN05858837	SAMN03766024	SAMN08470418	SAMN05729430
	135	SAMN03481691	SAMN03481691	SAMN05858838	SAMN02983093	SAMN05858837	SAMN03290994	SAMN02904338	SAMN07340960	SAMN02729209	SAMN04520874	SAMN08054779	SAMN08801529	SAMN08470423	SAMN02904338	SAMN02904338	SAMN06173059	SAMN04194080	SAMN05956123	SAMN03449607	SAMN04867927	SAMN05858837	SAMN06841957	SAMN07827779	SAMN08605480	SAMN04867918	SAMN06219870	SAMN03169467	SAMN06173211	SAMN05858837	SAMN05363686	SAMN05858808	SAMN04196788	SAMN08470375	SAMN02983094	SAMN08054989	SAMN08470420	SAMN02904338	SAMN08470420	SAMN05864218	SAMN08102673	SAMN06841957	SAMN02904338	SAMN05509313	SAMN05858826	SAMN03861569	SAMN08193685	SAMN08470388	SAMN08102673
	136	SAMN07372677	SAMN08133262	SAMN05858808	SAMN08470418	SAMN05509313	SAMN05860644	SAMN05858837	SAMN06688237	SAMN05735018	SAMN08176463	SAMN05001817	SAMN08048886	SAMN03196557	SAMN08102673	SAMN05858837	SAMN03197612	SAMN04196788	SAMN08176463	SAMN02904338	SAMN08932878	SAMN07375474	SAMN05860644	SAMN02904338	SAMN08470420	SAMN07450700	SAMN03290994	SAMN02983094	SAMN03481559	SAMN08093264	SAMN06841957	SAMN08470420	SAMN08102657	SAMN04155455	SAMN05864218	SAMN03325972	SAMN04088938	SAMN03197276	SAMN08470423	SAMN03842474	SAMN05858837	SAMN05860644	SAMN04366504	SAMN08140615	SAMN03025291	SAMN08395898	SAMN04026674	SAMN04325033	SAMN07450612
	137	SAMN03115000	SAMN06688237	SAMN08470414	SAMN08470375	SAMN02729209	SAMN05509313	SAMN03861569	SAMN03481691	SAMN04886742	SAMN04867927	SAMN06841957	SAMN06841957	SAMN05509313	SAMD00023463	SAMN06756668	SAMN02904338	SAMN08470414	SAMN04867927	SAMN03861569	SAMN05956066	SAMN05858826	SAMN05858837	SAMN03256244	SAMN06173057	SAMN05858837	SAMN04867918	SAMN02870486	SAMN03449602	SAMN05858826	SAMN03197053	SAMN08512321	SAMN03290994	SAMN04196788	SAMN03339575	SAMN07459824	SAMN04158289	SAMN05858837	SAMN03290994	SAMN04574078	SAMN02983094	SAMN08395891	SAMN02911891	SAMN02904338	SAMN04867927	SAMN04338323	SAMN04244238	SAMN04155455	SAMN04520874
	138	SAMN04090422	SAMN04026674	SAMN08470423	SAMN03103686	SAMN02904338	SAMN02904338	SAMN03197330	SAMN03988826	SAMN05858837	SAMN06645327	SAMN02904338	SAMN03371459	SAMN08395891	SAMN06446189	SAMN03169467	SAMN08098111	SAMN05858808	SAMN08932878	SAMN04867927	SAMN03766024	SAMN02982872	SAMN04886742	SAMN05858837	SAMN08470423	SAMN02904338	SAMN08395891	SAMN04883439	SAMN03197320	SAMN03861569	SAMN02904338	SAMN07511408	SAMN08395891	SAMN07739073	SAMN06173102	SAMN02983094	SAMN05762134	SAMN08098111	SAMN04867918	SAMN06173102	SAMN04867927	SAMN03256244	SAMN08932878	SAMN09206380	SAMN06645327	SAMN02983094	SAMN04497993	SAMN04196788	SAMN03420998
	139	SAMN07842694	SAMN04497993	SAMN02996355	SAMN04196788	SAMN05509308	SAMD00023463	SAMN05956123	SAMN08140415	SAMN02904338	SAMN09062400	SAMN08102657	SAMN02904338	SAMN03449534	SAMN07375474	SAMN02983094	SAMN03366652	SAMN08470420	SAMN06645327	SAMN06645327	SAMN03481691	SAMN04867927	SAMN02904338	SAMN04366504	SAMN08512321	SAMN03449412	SAMN07210972	SAMN05864218	SAMN06704792	SAMN02983094	SAMN03256244	SAMN03290994	SAMN05860644	SAMN08470414	SAMN04026674	SAMN05509308	SAMN03290994	SAMN05413110	SAMN08512321	SAMN08102663	SAMN08176463	SAMN02729209	SAMN06645327	SAMN06453202	SAMN06704792	SAMN09062400	SAMN09006887	SAMN08470414	SAMN03449466
	140	SAMN08395892	SAMN03177631	SAMN05509313	SAMN08470414	SAMN06457282	SAMN05858837	SAMN03169467	SAMN08140730	SAMN03401353	SAMN05864218	SAMN08098111	SAMN04886742	SAMN02904338	SAMN04088940	SAMN04867927	SAMD00023463	SAMN04158289	SAMN06704792	SAMN06704792	SAMN07842354	SAMN06645327	SAMN08395898	SAMN02699416	SAMN06841957	SAMN03481559	SAMN02904338	SAMN03766024	SAMN09062400	SAMN06704792	SAMN05858837	SAMN02904338	SAMN02904338	SAMN05858808	SAMN04497993	SAMD00089458	SAMN05860644	SAMN02983094	SAMN02904338	SAMN06453887	SAMN06645327	SAMN04366504	SAMN05384057	SAMN06173211	SAMN04088219	SAMN06704792	SAMN03115000	SAMN04933251	SAMN06704792
	141	SAMN06177169	SAMN07974444	SAMN02904338	SAMN08470420	SAMN06645327	SAMN04886742	SAMN04621337	SAMN07974444	SAMN08395898	SAMN03339575	SAMN05858837	SAMN06451459	SAMN04252894	SAMN09298424	SAMN06704792	SAMN04520874	SAMN04088938	SAMN03216675	SAMN09062400	SAMN08102663	SAMN06704792	SAMN05509308	SAMN02983094	SAMN02904338	SAMN05509308	SAMN05858837	SAMN08395900	SAMN06688237	SAMN05864218	SAMN08098111	SAMN08098111	SAMN03256244	SAMN08470423	SAMN06453887	SAMN09062400	SAMN06841957	SAMN03420998	SAMN06446189	SAMN07974444	SAMN06704792	SAMN05858826	SAMN07566722	SAMN05858826	SAMN03988826	SAMN02982872	SAMN06062371	SAMN08470423	SAMN05864218
	142	SAMN08148366	SAMN08102663	SAMN04100279	SAMN08102657	SAMN06704792	SAMN05858826	SAMN06704792	SAMN04221178	SAMN05509308	SAMN03842474	SAMN06131423	SAMN05858826	SAMN05858837	SAMN03449602	SAMN07566722	SAMN05858826	SAMN03290994	SAMN06688237	SAMN08939843	SAMN04622933	SAMN03339575	SAMN08054989	SAMN04867927	SAMN06453202	SAMN03861569	SAMN06453202	SAMN07372677	SAMN03842474	SAMN04014859	SAMN08932878	SAMN08102673	SAMN05858837	SAMN02767257	SAMN07974444	SAMN07566722	SAMN02904338	SAMN04088219	SAMN05363686	SAMN04221178	SAMN09062400	SAMN02904338	SAMN03339575	SAMN03481559	SAMN04497993	SAMN04088219	SAMN07191094	SAMN02904338	SAMN07372677
	143	SAMN08473461	SAMN05590417	SAMN05410595	SAMN08470423	SAMN08395900	SAMN04440939	SAMN08814549	SAMN04622933	SAMN08093260	SAMN04122660	SAMN02982872	SAMN05956123	SAMN03066974	SAMN04867927	SAMN04014879	SAMN03481559	SAMN04867918	SAMN05721785	SAMN03766024	SAMN07597835	SAMN03766024	SAMN06645327	SAMN06645327	SAMD00023463	SAMN06704792	SAMN05858826	SAMN03988826	SAMN04497993	SAMN04570183	SAMN06645327	SAMD00023463	SAMN03153477	SAMN02996355	SAMN03115000	SAMN03766024	SAMN04886742	SAMN05864218	SAMN02983094	SAMN03495957	SAMN03988826	SAMN03420998	SAMN08939843	SAMN02983094	SAMN06929355	SAMN05864218	SAMN03940721	SAMN07210972	SAMN08193685
	144	SAMN08100012	SAMN06062371	SAMN05858837	SAMN09466873	SAMN03861569	SAMN07375474	SAMN03766024	SAMN03940721	SAMN06645327	SAMN07974444	SAMN03025291	SAMN03025291	SAMN07982071	SAMN03861569	SAMN03766024	SAMN03072879	SAMN06841957	SAMN05412452	SAMN04883430	SAMN04366498	SAMN03197733	SAMN06704792	SAMN06704792	SAMN05858837	SAMN09062400	SAMN02983094	SAMN07450617	SAMN08102663	SAMN04497993	SAMN03197090	SAMN02678212	SAMN05858826	SAMN08395891	SAMN06451533	SAMN08133262	SAMN05858837	SAMN03481691	SAMN06704792	SAMN02729079	SAMN06929355	SAMN08176463	SAMN04014965	SAMN05384057	SAMN04045274	SAMN06688237	SAMN05956063	SAMN08102673	SAMN04014965
	145	SAMN04931570	SAMN03940721	SAMN04366504	SAMN08049219	SAMN05864218	SAMN04366504	SAMN08133262	SAMN03280173	SAMN08102673	SAMN06452641	SAMN02911891	SAMN06173183	SAMN04867927	SAMN05447751	SAMN08193685	SAMN06645327	SAMN04100279	SAMN04420252	SAMN07448208	SAMN07136241	SAMN04497993	SAMN02982872	SAMN05864218	SAMN04420897	SAMN04621337	SAMN06704792	SAMN03020302	SAMN04450328	SAMN06929355	SAMN06688237	SAMN02982872	SAMN03449607	SAMN02904338	SAMN03940721	SAMN03842474	SAMN08093248	SAMN03842474	SAMN07448208	SAMN03115000	SAMN03115000	SAMN03449602	SAMN04574078	SAMN06704792	SAMN04221178	SAMN03842474	SAMN08395892	SAMD00023463	SAMN03988826
	146	SAMN07821885	SAMN08741626	SAMN02983094	SAMN08395891	SAMN09062400	SAMN06173183	SAMN04883430	SAMN08102655	SAMN08814549	SAMN03198086	SAMN04867927	SAMN06704792	SAMN06704792	SAMN05864218	SAMN07372677	SAMN06704792	SAMN05509313	SAMN03988826	SAMN07974444	SAMN05729436	SAMN05590417	SAMN04883439	SAMN03766024	SAMN05858826	SAMN05864218	SAMN03357097	SAMN04622933	SAMN04221178	SAMN07974444	SAMN03766024	SAMN03025291	SAMN03072879	SAMN08102673	SAMN05956063	SAMN08140415	SAMN05858826	SAMN06173102	SAMN03842474	SAMN07191094	SAMN08628410	SAMN02982872	SAMN08117209	SAMN03169467	SAMN07974444	SAMN03224187	SAMN08473461	SAMN05858837	SAMN06453887
	147	SAMN07679732	SAMN08395892	SAMN08176463	SAMN05860644	SAMN03012818	SAMN06645327	SAMN08193685	SAMN05292976	SAMD00089467	SAMN04450328	SAMN03420998	SAMN06688237	SAMN03766024	SAMN06106888	SAMN04122660	SAMN08395900	SAMN02729209	SAMN03842474	SAMN04221178	SAMN05860690	SAMN03115000	SAMN08939843	SAMN04420252	SAMN06446189	SAMN06688237	SAMN04088219	SAMN03115000	SAMN03115000	SAMN03495957	SAMN03481691	SAMN02983094	SAMN04867927	SAMN03256244	SAMN07136241	SAMN03224187	SAMN04440939	SAMN03988826	SAMN06173102	SAMN04622933	SAMN07191094	SAMN03216675	SAMN06546775	SAMN07566722	SAMN06452641	SAMN08140730	SAMN05860690	SAMN03256244	SAMN07974444
	148	SAMN05302429	SAMN06177169	SAMN06704792	SAMN02904338	SAMN02203125	SAMN05864218	SAMN08628410	SAMN08523384	SAMN03766024	SAMN03115000	SAMN06704792	SAMN03766024	SAMN03842474	SAMN03842474	SAMN04497993	SAMN07372677	SAMN02904338	SAMN07974444	SAMN06452641	SAMN08100012	SAMN06546775	SAMN03766024	SAMN08117209	SAMN02983094	SAMN04026674	SAMN05864218	SAMN07191094	SAMN08367700	SAMN04622933	SAMN03339575	SAMN03420998	SAMN06704792	SAMN05858837	SAMN06177169	SAMN08102663	SAMN02983094	SAMN08117209	SAMN04497993	SAMN03198221	SAMN03940721	SAMN08667461	SAMN03785015	SAMN05864218	SAMN03115000	SAMN08117209	SAMN08100012	SAMN05858826	SAMN04883364
	149	SAMN02978821	SAMN08473461	SAMN05864218	SAMD00023463	SAMN06453887	SAMN03481691	SAMN03197341	SAMN05818722	SAMN07372677	SAMN06546775	SAMN05956066	SAMN03481691	SAMN03988826	SAMN08193685	SAMN03488016	SAMN05412452	SAMN05858826	SAMN03115000	SAMN06112127	SAMN07571741	SAMN07842694	SAMN03842474	SAMN07974444	SAMN05384057	SAMN04244238	SAMN06718480	SAMN09435821	SAMN03940721	SAMN06452641	SAMN04421282	SAMN04316315	SAMN08395900	SAMN04520874	SAMN05860690	SAMN06007544	SAMN08932878	SAMN08193685	SAMN07974444	SAMN08517521	SAMN03198221	SAMN03766024	SAMN03197341	SAMN06688237	SAMN07191094	SAMN08148355	SAMN04590062	SAMN06446189	SAMN04407774
	150	SAMN06675398	SAMN08100012	SAMN03766024	SAMN05858837	SAMN08102663	SAMN08140415	SAMN05956063	SAMN08049216	SAMN03988826	SAMN03197341	SAMN05412452	SAMN05735017	SAMN08140730	SAMN07450617	SAMN03495957	SAMN08193685	SAMN03481559	SAMN07191094	SAMN08628410	SAMN04191399	SAMN07136241	SAMN08140730	SAMN02729079	SAMN06645327	SAMN06452641	SAMN03842474	SAMN03940721	SAMN08395892	SAMN03799293	SAMN08140415	SAMN08093265	SAMN05956066	SAMN05858826	SAMN03988624	SAMN08093254	SAMN06704792	SAMN07448208	SAMN06451533	SAMN08395892	SAMN08395892	SAMN03481691	SAMN03940721	SAMN03842474	SAMN05956063	SAMN07974444	SAMN02978821	SAMN07375474	SAMN03197341
	151	SAMN08470392	SAMN08324742	SAMN03842474	SAMN04420770	SAMN04570183	SAMN03020302	SAMN08117788	SAMN08100012	SAMN08801627	SAMN04100217	SAMN04574078	SAMN04221178	SAMN05001815	SAMN04497993	SAMN08741635	SAMN03988826	SAMN08932878	SAMN03198201	SAMN07842694	SAMN08932857	SAMN04100217	SAMN08117209	SAMN06452641	SAMD00089467	SAMN04221178	SAMN07448208	SAMN04883370	SAMN06177169	SAMN03940721	SAMN06929355	SAMN03842474	SAMN05864218	SAMN03025291	SAMN08324742	SAMN06920480	SAMN08102673	SAMN05412797	SAMN04366498	SAMN06177169	SAMN06177169	SAMN03842474	SAMN08117788	SAMN06173102	SAMN08117788	SAMN04221178	SAMN06688241	SAMN04366504	SAMN03940721
	152	SAMN03197192	SAMN04191399	SAMN05751692	SAMN05858826	SAMN07974444	SAMN03177631	SAMN07136241	SAMN04306534	SAMN04622933	SAMN08395892	SAMN03988826	SAMN04622933	SAMN07203027	SAMN06920480	SAMN03115000	SAMN04497993	SAMN04867927	SAMN03940721	SAMN04244232	SAMN02996613	SAMN03104866	SAMN03177631	SAMN03115000	SAMN03766024	SAMN07739082	SAMN04122660	SAMN08395892	SAMN05860690	SAMN05956063	SAMN07372677	SAMN05751692	SAMN06718480	SAMN03366652	SAMN08100012	SAMN03115000	SAMN03861569	SAMN06454606	SAMN07136241	SAMN05860690	SAMN04313475	SAMN04867637	SAMN08395892	SAMN03988826	SAMN08160791	SAMN08523389	SAMN02699202	SAMN06704792	SAMN04883370
	153	SAMN02795942	SAMN07725778	SAMN03988826	SAMN04886742	SAMN03940721	SAMN08102663	SAMN08473461	SAMN04191399	SAMN03115000	SAMN06177169	SAMN04497993	SAMN03115000	SAMN04221178	SAMN06452641	SAMN04099655	SAMN07974444	SAMN06645327	SAMN07136241	SAMN08741621	SAMN06173224	SAMN05860690	SAMN04045274	SAMN03785015	SAMN06019655	SAMN05510455	SAMN04497993	SAMN08102655	SAMN08932862	SAMN04244232	SAMN04122660	SAMN09006887	SAMN03988826	SAMN08395900	SAMN03480626	SAMN07191094	SAMN09062400	SAMN03115000	SAMN06177169	SAMN08100012	SAMN08100012	SAMN04026674	SAMN04883370	SAMN03115000	SAMN06177169	SAMN04883430	SAMN08148412	SAMN09062400	SAMN05292977
	154	SAMN05371063	SAMN06453850	SAMN04244238	SAMN02983094	SAMN08395892	SAMN03115000	SAMN04313475	SAMN03421355	SAMN03940721	SAMN07821885	SAMN04407774	SAMN03940721	SAMN08523389	SAMN02729079	SAMN04090422	SAMN04221178	SAMN09062400	SAMN08395892	SAMN04366498	SAMN08148352	SAMN05068064	SAMN05412797	SAMN03198201	SAMN06453887	SAMN05292976	SAMN04883364	SAMN04883440	SAMN08523384	SAMN06177169	SAMN03115000	SAMN02991380	SAMN08741628	SAMN04088219	SAMN04191399	SAMN08517521	SAMN03766024	SAMN08517521	SAMN08100012	SAMN07362434	SAMN08324742	SAMN07974444	SAMN08102655	SAMN05956118	SAMN05860690	SAMN03115000	SAMN03339576	SAMN02982872	SAMN08631944
	155	SAMN05860689	SAMN02978821	SAMN04497993	SAMN08176463	SAMN06177169	SAMN03785015	SAMN03988624	SAMN08470392	SAMN08117788	SAMN08100012	SAMN03940721	SAMN07821885	SAMN04099655	SAMN06027862	SAMN03280173	SAMN08523389	SAMN03766024	SAMN03197833	SAMN06177169	SAMN03197842	SAMN08523384	SAMN07974444	SAMN03940721	SAMN04497993	SAMN03169463	SAMN03115000	SAMN08100012	SAMN06142992	SAMN05860690	SAMN06546775	SAMN07842694	SAMN04026674	SAMN03766024	SAMN08102655	SAMN03198221	SAMN03842474	SAMN07842694	SAMN05333722	SAMN08324742	SAMN04287054	SAMN04221178	SAMN08100012	SAMN03197341	SAMN03197917	SAMN05735017	SAMN05860689	SAMN07340960	SAMN05860690
	156	SAMN02769664	SAMN08744335	SAMN08193685	SAMN08743220	SAMN08211925	SAMN08741621	SAMN04366498	SAMN08744335	SAMN08102655	SAMN08324742	SAMN08148366	SAMN06062369	SAMN04366498	SAMN05860690	SAMN04366498	SAMN06452641	SAMN08193685	SAMN08523384	SAMN05860690	SAMN05860635	SAMN08100012	SAMN03020302	SAMN03198221	SAMN07974444	SAMN08473461	SAMN07191094	SAMN03449228	SAMN08100012	SAMN08473461	SAMN07842694	SAMN05956063	SAMN07974444	SAMN03481691	SAMN07821885	SAMN08102655	SAMN04497993	SAMN08118926	SAMN03495954	SAMN04306534	SAMN02978821	SAMN05590417	SAMN07821885	SAMN07136241	SAMN04288058	SAMN04366498	SAMN08470407	SAMN05864218	SAMN07725776
	157	SAMN03197832	SAMN03780451	SAMN08102663	SAMN04366504	SAMN07599809	SAMN08395892	SAMN08100012	SAMN08053098	SAMN08100012	SAMN03031196	SAMN08100012	SAMN08932862	SAMN04244232	SAMN08100012	SAMN08395892	SAMN05292977	SAMN08801620	SAMN08100012	SAMN04313475	SAMN03449558	SAMN02463190	SAMN03115000	SAMN07136241	SAMN04407774	SAMN06177169	SAMN03940721	SAMN04191399	SAMN08102655	SAMN08100012	SAMN03197092	SAMN08118926	SAMN03495957	SAMN04574078	SAMN08054608	SAMN06177169	SAMN08667507	SAMN06177169	SAMN06688241	SAMN04191399	SAMN04570173	SAMN04155244	SAMN04191399	SAMN06177169	SAMN06142992	SAMN07136241	SAMN07713993	SAMN03766024	SAMN04288058
	158	SAMN06925303	SAMN03339576	SAMN06453887	SAMN02982872	SAMN08324742	SAMN07821885	SAMN08102655	SAMN02795942	SAMN06644901	SAMN07679732	SAMN08627959	SAMN08100012	SAMN03198221	SAMN06675398	SAMN03197148	SAMN04366498	SAMN03988826	SAMN07597932	SAMN04883440	SAMN04324326	SAMN02978821	SAMN07982085	SAMN08102655	SAMN05292976	SAMN05860690	SAMN07982085	SAMN04287054	SAMN03174510	SAMN04370969	SAMN08395892	SAMN03004776	SAMN08523389	SAMN03988826	SAMN03197159	SAMN08100012	SAMN07974444	SAMN05860690	SAMN08470392	SAMN03004776	SAMN08470392	SAMN03115000	SAMN04590062	SAMN05068064	SAMN08100012	SAMN04370969	SAMN03449400	SAMN05412452	SAMN08100012
	159	SAMN03014694	SAMN04431018	SAMN04883364	SAMN07566722	SAMN08100012	SAMN08095614	SAMN04191399	SAMN08117205	SAMN04440973	SAMN02978821	SAMN04191399	SAMN04191399	SAMN08473461	SAMN08470392	SAMN08523384	SAMN05292976	SAMN04497993	SAMN03031196	SAMN08100012	SAMN06077114	SAMN03113148	SAMN03197698	SAMN05068064	SAMN03197833	SAMN08095614	SAMN08102655	SAMN08470392	SAMN05371063	SAMN03031196	SAMN06177169	SAMN05860690	SAMN06452641	SAMN03842474	SAMN08470392	SAMN08054608	SAMN03115000	SAMN08100012	SAMN05001822	SAMN06649984	SAMN05371063	SAMN03940721	SAMN02978821	SAMN08100012	SAMN07821885	SAMN05292976	SAMN03795179	SAMN06688237	SAMN02978821
	160	SAMN09395429	SAMN03197297	SAMN08102655	SAMN03339575	SAMN08102655	SAMN08100012	SAMN07739098	SAMN06040420	SAMN03031196	SAMN06688241	SAMN07679732	SAMN07739098	SAMN08102655	SAMN02996613	SAMN08100012	SAMN06177169	SAMN04045274	SAMN08932857	SAMN07821885	SAMN02649400	SAMN08470392	SAMN05068064	SAMN08148366	SAMN06177169	SAMN04883440	SAMN03449473	SAMN03197392	SAMN05860689	SAMN04191399	SAMN03197698	SAMN08932862	SAMN04407774	SAMN03177631	SAMN03339576	SAMN03777294	SAMN06177169	SAMN03449252	SAMN09394794	SAMN08470392	SAMN05860689	SAMN03198221	SAMN03092747	SAMN03339567	SAMN04193740	SAMN05510455	SAMN03944814	SAMN03988826	SAMN08470392
	161	SAMN03357098	SAMN09074759	SAMN08523384	SAMN03842474	SAMN04191399	SAMN08523378	SAMN08148376	SAMN08132702	SAMN03339567	SAMN03861563	SAMN05001822	SAMN03449432	SAMN05860690	SAMN03197805	SAMD00089461	SAMN05860690	SAMN08523389	SAMN04883408	SAMN06453098	SAMN08470389	SAMN03486965	SAMN08100012	SAMN08100012	SAMN05860690	SAMN08100012	SAMN05860690	SAMN08148352	SAMN03197832	SAMN04978489	SAMN08100012	SAMN08100012	SAMN04100217	SAMN06929355	SAMN07982702	SAMN08470392	SAMN05860690	SAMN03421355	SAMN02699202	SAMN03197392	SAMN03449400	SAMN08395892	SAMN08470392	SAMN02978821	SAMN02870484	SAMN05860690	SAMN03197842	SAMN04421282	SAMN05860689
	162	SAMN03104881	SAMN03160600	SAMN08100012	SAMN08193685	SAMN03197152	SAMN06172950	SAMN05333722	SAMN06132264	SAMN05333722	SAMN03256206	SAMN08744335	SAMN05001822	SAMN08100012	SAMN04883408	SAMN04191399	SAMN04883440	SAMN04450328	SAMN02730082	SAMN09396656	SAMN02741687	SAMN02795942	SAMN04191399	SAMN06142992	SAMN06062369	SAMN04967902	SAMN06062369	SAMN05860689	SAMN06925303	SAMN05302429	SAMN04168691	SAMN03480626	SAMN03940721	SAMN05412797	SAMN02795942	SAMN07982702	SAMN08100012	SAMN08054608	SAMN06562966	SAMN07982702	SAMN08132702	SAMN06177169	SAMN02699202	SAMN04210079	SAMN02978821	SAMN08100012	SAMN06455206	SAMN04497993	SAMN08470407
	163	SAMN04227566	SAMN03421250	SAMN08627959	SAMN06920480	SAMN04934554	SAMN08470392	SAMN08148412	SAMN03795179	SAMN04934554	SAMN07982702	SAMN08470407	SAMN08470392	SAMN04306534	SAMN05734415	SAMN02978821	SAMN03401355	SAMN03115000	SAMN05860689	SAMN02978821	SAMN08102644	SAMN04883408	SAMN03197361	SAMN04287054	SAMN08324742	SAMN04590061	SAMN08100012	SAMN08470407	SAMN04883379	SAMN03004776	SAMN04191399	SAMN03031196	SAMN04244232	SAMN04497993	SAMN02730082	SAMN03197805	SAMN04287054	SAMN03014720	SAMN03197085	SAMN04902361	SAMN04521922	SAMN05860690	SAMN02730082	SAMN08470392	SAMN06675398	SAMN04191399	SAMN04227566	SAMN08102663	SAMN08117205
	164	SAMN03358416	SAMN08053343	SAMN04191399	SAMN04244238	SAMN02699202	SAMN04883408	SAMN05860689	SAMN03177684	SAMN02978821	SAMN02795942	SAMN08148415	SAMN03861563	SAMN05292976	SAMN08801604	SAMN08932857	SAMN08100012	SAMN03198221	SAMN08148415	SAMN06688241	SAMN06711052	SAMN05371063	SAMN07982702	SAMN03449432	SAMN08100012	SAMN05301550	SAMN03031196	SAMN05371063	SAMN08148351	SAMN06649984	SAMN07739098	SAMN04191399	SAMN06453098	SAMN08093254	SAMN06562966	SAMN03197033	SAMN04191399	SAMN06688241	SAMN04622935	SAMN03339576	SAMN03197734	SAMN08932862	SAMN03449400	SAMN03265385	SAMN03197361	SAMN03861563	SAMN07695532	SAMN03012818	SAMN03197832
	165	SAMN06711052	SAMN04978506	SAMN06688241	SAMN04221178	SAMN02795942	SAMN05371063	SAMN03449400	SAMN03944814	SAMN02699202	SAMN05860689	SAMN03197297	SAMN08053098	SAMN03339567	SAMN03449400	SAMN03097239	SAMN08627959	SAMN08395892	SAMN08132702	SAMN08053338	SAMN06173101	SAMN05860689	SAMN03197805	SAMN05301550	SAMN07285932	SAMN03197361	SAMN06452219	SAMN03421250	SAMN02798558	SAMN04193740	SAMN03265385	SAMN04590061	SAMN06177169	SAMN03940721	SAMN04014707	SAMN05860689	SAMN05302429	SAMN08148412	SAMN05860635	SAMN08470407	SAMN03768475	SAMN04288058	SAMN03944814	SAMN06562966	SAMN04934554	SAMN02996613	SAMN03861560	SAMN08628410	SAMN03944814
	166	SAMN08470389	SAMN08148351	SAMN06111858	SAMN03396925	SAMN07982702	SAMN05860689	SAMN08053343	SAMN08148351	SAMN08470392	SAMN08470407	SAMN09396655	SAMN03197310	SAMN04191399	SAMN02699202	SAMN06173224	SAMN07821885	SAMN05860690	SAMN06925303	SAMN03197727	SAMN08142803	SAMN03449400	SAMN06562966	SAMN03495954	SAMN04306534	SAMN08470392	SAMN05001822	SAMN03177684	SAMN08523379	SAMN05371063	SAMN05734415	SAMN09229060	SAMN05860690	SAMN07136241	SAMN08132702	SAMN08470407	SAMN07340963	SAMN03339576	SAMN08523379	SAMN06908747	SAMN03197725	SAMN04440973	SAMN03197723	SAMN08470407	SAMN02795942	SAMN04521901	SAMN06077114	SAMN06344231	SAMN03358411
	167	SAMN03490544	SAMN05860635	SAMN03449400	SAMN03115000	SAMN08470407	SAMN08470407	SAMN08148397	SAMN05860635	SAMN03265385	SAMN04967787	SAMN03024585	SAMN08148352	SAMN03004776	SAMN06925303	SAMN05371063	SAMN04193740	SAMN08211925	SAMN06562966	SAMN08470407	SAMN07599806	SAMN06925303	SAMN05860689	SAMN05333722	SAMN04934536	SAMN08148412	SAMN02795942	SAMN04622935	SAMN03197841	SAMN05860689	SAMN07982702	SAMN02978821	SAMN03988624	SAMN08102655	SAMN04521922	SAMN03196983	SAMN06675398	SAMN03861563	SAMN04497997	SAMN03267484	SAMN08148368	SAMN08100012	SAMN05860635	SAMN08117205	SAMN06562966	SAMN08801604	SAMN09394397	SAMN08395892	SAMN07420962
	168	SAMN05956117	SAMN06111859	SAMN03267484	SAMN04366498	SAMN06925303	SAMN07713993	SAMN04324326	SAMN08324743	SAMN03196983	SAMN03421250	SAMN03177684	SAMN05860689	SAMN03197392	SAMN03944814	SAMN05860689	SAMN06675398	SAMN08100012	SAMN07450672	SAMN04521922	SAMN04622940	SAMN03349520	SAMN03267484	SAMN08053338	SAMN08053338	SAMN07982702	SAMN05371063	SAMN05238718	SAMN06173131	SAMN03197085	SAMN08053098	SAMN02870484	SAMN03449473	SAMN07821885	SAMN03795179	SAMN08801604	SAMN03197392	SAMN05371063	SAMN09469426	SAMN06925303	SAMN05860635	SAMN04191399	SAMN03197841	SAMN03267484	SAMN05860689	SAMN03197033	SAMN07450668	SAMN06177169	SAMN07375469
	169	SAMN03197495	SAMN04324326	SAMN03177684	SAMN03940721	SAMN03079724	SAMN04431018	SAMN07998600	SAMN07725775	SAMN04521922	SAMN07203021	SAMN06173176	SAMN08470407	SAMN03339576	SAMN03031216	SAMN04014707	SAMN02699202	SAMN04287054	SAMN09395429	SAMN03768475	SAMN03776045	SAMN05860635	SAMN08053343	SAMN08470392	SAMN02978821	SAMN03097239	SAMN05860689	SAMN08093256	SAMN06077114	SAMN03197725	SAMN05371063	SAMN08054608	SAMN08100012	SAMN05860690	SAMN03024585	SAMN03421250	SAMN07982702	SAMN02699202	SAMN04883384	SAMN03421250	SAMN03097240	SAMN05333722	SAMN06173105	SAMN03160600	SAMN08470407	SAMN05860689	SAMN08801540	SAMN03104866	SAMN03197495
	170	SAMN03197864	SAMN06077114	SAMN06173176	SAMN05292976	SAMN03349520	SAMN02870479	SAMN06077114	SAMN08053343	SAMN03944814	SAMN06173176	SAMN03144673	SAMN08324743	SAMN05371063	SAMN05860635	SAMN03160600	SAMN08053098	SAMN08148352	SAMN06173062	SAMN03357098	SAMN04521900	SAMN04497997	SAMN03944814	SAMN03097239	SAMN06675398	SAMN05371063	SAMN08117205	SAMN08176467	SAMN06106832	SAMN06434363	SAMN08470407	SAMN08148412	SAMN02463190	SAMN07725776	SAMN03357096	SAMN05860635	SAMN03174510	SAMN08324743	SAMN06077114	SAMN03768475	SAMN08176467	SAMN08102655	SAMN02769795	SAMN03449400	SAMN03197297	SAMN08470407	SAMN03198185	SAMN05860690	SAMN07974484
	171	SAMN08142803	SAMN09223345	SAMN04420238	SAMN08395892	SAMN02769693	SAMN04622935	SAMN08102642	SAMN07375470	SAMN02736907	SAMN05860635	SAMN04227566	SAMN06925303	SAMN05860689	SAMN06173157	SAMN03421250	SAMN04521901	SAMN05860689	SAMN03198211	SAMN05860635	SAMN06172951	SAMN08148397	SAMN06454337	SAMN07982702	SAMN08470392	SAMN05860689	SAMN03421250	SAMN08939840	SAMN08102644	SAMN03144673	SAMN04014707	SAMN03079723	SAMN04191399	SAMN08100012	SAMN05829281	SAMN07725775	SAMN08470407	SAMN05860635	SAMN05751696	SAMN03944814	SAMN03861560	SAMN04287054	SAMN06711052	SAMN08324743	SAMN06925303	SAMN03165124	SAMN04420279	SAMN08100012	SAMN03197864
	172	SAMN03480703	SAMN08470389	SAMN03358416	SAMN06177169	SAMN06062372	SAMN08053343	SAMN08470389	SAMN03861560	SAMN08176467	SAMN02798558	SAMN08523379	SAMN03795179	SAMN08053343	SAMN06286343	SAMN03197248	SAMN02730082	SAMN06562966	SAMN03455994	SAMN04497997	SAMN05277596	SAMN03197841	SAMN06111859	SAMN03174510	SAMN03780451	SAMN06925303	SAMN03024585	SAMN03197841	SAMN03197495	SAMN06172848	SAMN03267484	SAMN07340963	SAMN03113148	SAMN03339567	SAMN03495955	SAMN03861560	SAMN03196983	SAMN03144673	SAMN04883437	SAMN03349520	SAMN04532294	SAMN02699202	SAMN03358412	SAMN08054987	SAMN03944814	SAMN04570189	SAMN03073546	SAMN08102655	SAMN08148426
	173	SAMN07985096	SAMN05956102	SAMN06062372	SAMN03357086	SAMN03197841	SAMN05011678	SAMN03490544	SAMN06173105	SAMN06111859	SAMN04420238	SAMN04324326	SAMN03024585	SAMN06925303	SAMN04273360	SAMN05860635	SAMN08470407	SAMN08053343	SAMN02693016	SAMN08180799	SAMN04521890	SAMN03861560	SAMN06077114	SAMN05371063	SAMN08474658	SAMN03197842	SAMN03944814	SAMN04933464	SAMN05956102	SAMN06849088	SAMN06925303	SAMN05371063	SAMN02699202	SAMN03197361	SAMN04440966	SAMN04440966	SAMN04883379	SAMN06172848	SAMN03480703	SAMN05301551	SAMN03495955	SAMN03486965	SAMN03490544	SAMN05860635	SAMN02798558	SAMN03197248	SAMN07450614	SAMN08523378	SAMN09442881
	174	SAMN04320555	SAMN08628412	SAMN08102642	SAMN08100012	SAMN03495955	SAMN04570189	SAMN07566688	SAMN03165129	SAMN07695532	SAMN04420289	SAMN04194077	SAMN03449234	SAMN06455206	SAMN04324326	SAMN08523379	SAMN07713993	SAMN03197842	SAMN04014962	SAMN08470389	SAMN02942804	SAMN08146086	SAMN08102642	SAMN08470407	SAMN06173224	SAMN03104881	SAMN03418522	SAMN07695532	SAMN04161564	SAMN03079666	SAMN06132264	SAMN08470407	SAMN07982702	SAMN02741472	SAMN06077114	SAMN06077114	SAMN08053343	SAMN03153600	SAMN03733750	SAMN04420289	SAMN04158321	SAMN06562966	SAMN03449468	SAMN03159497	SAMN07420968	SAMN08523379	SAMN04158316	SAMN04191399	SAMN04099627
	175	SAMN04883366	SAMN03490544	SAMN06164062	SAMN03339567	SAMN05509316	SAMN04532294	SAMN04420279	SAMN06077114	SAMN06173105	SAMN06434363	SAMN08146086	SAMN03197842	SAMN03768475	SAMN08180799	SAMN08148397	SAMN08148415	SAMN03024585	SAMN06173105	SAMN03490544	SAMN05860691	SAMN06711052	SAMN08102644	SAMN04883379	SAMN02699202	SAMN08523379	SAMN03197841	SAMN06077114	SAMN08367701	SAMN03277620	SAMN08132702	SAMN03262644	SAMN08053098	SAMN05371063	SAMN08180799	SAMN08053096	SAMN02641057	SAMN06077114	SAMN04252948	SAMN09469426	SAMN06711052	SAMN05860689	SAMN04883437	SAMN07695532	SAMN08102642	SAMN04497997	SAMN08118925	SAMN04967902	SAMN06704779
	176	SAMN03178186	SAMN03197864	SAMN08470389	SAMN04934554	SAMN08470389	SAMN06062372	SAMN03197864	SAMN04440943	SAMN03780005	SAMN09394302	SAMN06711052	SAMN05860635	SAMN04622935	SAMN08470389	SAMN07375470	SAMN05371063	SAMN06173062	SAMN06077114	SAMN08102644	SAMN08104878	SAMN08470389	SAMN08470389	SAMN03197723	SAMN08470407	SAMN03495938	SAMN03495955	SAMN08146086	SAMN08523390	SAMN08102642	SAMN03097240	SAMN03196983	SAMN05371063	SAMN08470407	SAMN08470389	SAMN03197864	SAMN08148368	SAMN03490544	SAMN07450614	SAMN06077114	SAMN08470389	SAMN08470407	SAMN03197864	SAMN04158321	SAMN04933504	SAMN03197841	SAMN07450663	SAMN09396656	SAMN03178186
	177	SAMN05188789	SAMN04244231	SAMN08628412	SAMN02978821	SAMN06177164	SAMN02872767	SAMN08093251	SAMN05956104	SAMN06164058	SAMN06111859	SAMN03079715	SAMN04227566	SAMN05829281	SAMN03449410	SAMN03861560	SAMN04883379	SAMN03144673	SAMN08102642	SAMN04521900	SAMN03394575	SAMN05956102	SAMN06177164	SAMN03358411	SAMN06451542	SAMN08148397	SAMN06173105	SAMN03197495	SAMN05716055	SAMN03197495	SAMN06173105	SAMN03197842	SAMN06925303	SAMN08053343	SAMN07450668	SAMN03733750	SAMN04440977	SAMN03449468	SAMN04320555	SAMN08146086	SAMN03490544	SAMN08117205	SAMN03480703	SAMN08102644	SAMN08093258	SAMN03449558	SAMN04521900	SAMN07340963	SAMN02699213
	178	SAMN04521900	SAMN03197252	SAMN03737788	SAMN03197392	SAMN05956104	SAMN08146086	SAMN06330405	SAMN06330405	SAMN08180799	SAMN06077114	SAMN08628412	SAMN08176467	SAMN04420289	SAMN03197864	SAMN04883384	SAMN03449558	SAMN03358416	SAMN08102644	SAMN08118924	SAMN04100286	SAMN05163884	SAMN04883437	SAMN03197248	SAMN06132264	SAMN04324326	SAMN04883384	SAMN05956102	SAMN05277596	SAMN03490544	SAMN04570188	SAMN03795179	SAMN03421002	SAMN06925303	SAMN05956104	SAMN06767792	SAMN06173105	SAMN03197864	SAMN05717776	SAMN02649400	SAMN03198185	SAMN04622935	SAMN07450614	SAMN08470389	SAMN04244237	SAMN02872767	SAMN04479463	SAMN02699202	SAMN08395894
	179	SAMN06172951	SAMN02699213	SAMN03449468	SAMN09395183	SAMN05956117	SAMN04244237	SAMN08103373	SAMN03197864	SAMN08470389	SAMN04158321	SAMN04572600	SAMN04532294	SAMN06172848	SAMN08627964	SAMN08146086	SAMN05163880	SAMN06111859	SAMN08470389	SAMN04570176	SAMN03449260	SAMN06164062	SAMN06711052	SAMN04967787	SAMN08148351	SAMN04978487	SAMN02649400	SAMN03988630	SAMN09273503	SAMN08367701	SAMN08146086	SAMN04622935	SAMN08987263	SAMN03024585	SAMN03490544	SAMN02769889	SAMN06173131	SAMN08142803	SAMN08176448	SAMN08470389	SAMN03197864	SAMN03197248	SAMN04099627	SAMN05956117	SAMN03490544	SAMN08957539	SAMN02678551	SAMN08470392	SAMN04521932
	180	SAMN03263582	SAMN06704779	SAMN03197864	SAMN02795942	SAMN03197495	SAMN04883437	SAMN08523390	SAMN05384089	SAMN04244237	SAMN06711052	SAMN04296377	SAMN07375469	SAMN03861560	SAMN03197252	SAMN08102644	SAMN06077114	SAMN08102644	SAMN03490544	SAMN08939837	SAMN03197013	SAMN06173101	SAMN03480703	SAMN05860635	SAMN05860635	SAMN04570188	SAMN08180799	SAMN03197864	SAMN06173165	SAMN03198084	SAMN07375469	SAMN06434363	SAMN02769693	SAMN03197723	SAMN08142803	SAMN02699213	SAMN06077114	SAMN08932852	SAMN06172951	SAMN05956102	SAMN05001832	SAMN05860635	SAMN06704779	SAMN03197864	SAMN03197864	SAMN06077114	SAMN03480740	SAMN07982702	SAMN03197208
	181	SAMN04158291	SAMN03178186	SAMN06464165	SAMN06173224	SAMN06330405	SAMN08093251	SAMN02870492	SAMN08932852	SAMN05956117	SAMN03197495	SAMN03197864	SAMN03490544	SAMN03488018	SAMN08932852	SAMN03737788	SAMN08470389	SAMN05163884	SAMN03801593	SAMN08104878	SAMN03766003	SAMN08627964	SAMN04320555	SAMN05829281	SAMN05829281	SAMN07375469	SAMN03490544	SAMN08627964	SAMN04523674	SAMN06464165	SAMN03197495	SAMN04420289	SAMN08148351	SAMN04420238	SAMN03449675	SAMN06704779	SAMN04158321	SAMN06704779	SAMN03072880	SAMN03490544	SAMN08053096	SAMN03079666	SAMN03198084	SAMN06704779	SAMN08142803	SAMN04440943	SAMN08104878	SAMN05371063	SAMN03072880
	182	SAMN04523674	SAMN04521900	SAMN03178186	SAMN02730082	SAMN08381218	SAMN08627964	SAMN08176448	SAMN04320555	SAMN03996886	SAMN05956117	SAMN08142803	SAMN03198185	SAMN03737788	SAMN03197498	SAMN04532391	SAMN03737788	SAMN03449675	SAMN06711052	SAMN03394575	SAMN08470422	SAMN03197498	SAMN05717776	SAMN06077114	SAMN06172848	SAMN08102644	SAMN08102644	SAMN07178061	SAMN08104878	SAMN04521900	SAMN03490544	SAMN08627973	SAMN03144673	SAMN05860635	SAMN02870481	SAMN04521900	SAMN08102642	SAMN03178186	SAMN09273503	SAMN04420279	SAMN08812795	SAMN03861560	SAMN03031339	SAMN07818940	SAMN03480703	SAMN02649400	SAMN03449260	SAMN04431018	SAMN08932866
	183	SAMN05860691	SAMN03202900	SAMN03020379	SAMN05860689	SAMN08523390	SAMN07450614	SAMN03178186	SAMN04099627	SAMN03198185	SAMN08142803	SAMN08627964	SAMN03197864	SAMN03197495	SAMN08118923	SAMN04420279	SAMN03996886	SAMN04252948	SAMN08801540	SAMN06173360	SAMN05449122	SAMN03178186	SAMN06704779	SAMN06199463	SAMN03197841	SAMN03490544	SAMN03988630	SAMN06704779	SAMN03144835	SAMN06451796	SAMN08142803	SAMN05953240	SAMN03357098	SAMN07811409	SAMN08627964	SAMN06111313	SAMN06711052	SAMN03020379	SAMN03197537	SAMN08053096	SAMN08118925	SAMN09394397	SAMN05860691	SAMN03371458	SAMN05717776	SAMN06111317	SAMN06464159	SAMN08148415	SAMN08049244
	184	SAMN03449260	SAMN04287025	SAMN04196788	SAMN06040420	SAMN07450662	SAMN08148426	SAMN04521900	SAMN08118923	SAMN03197864	SAMN08932852	SAMN06330405	SAMN08142803	SAMN03776045	SAMN05717776	SAMN03480703	SAMN04420279	SAMN07599806	SAMN08627964	SAMN03449260	SAMN04338322	SAMN07450636	SAMN02699213	SAMN07375469	SAMN08381295	SAMN05956104	SAMN08053096	SAMN04521900	SAMN03449260	SAMN06344232	SAMN04320555	SAMN06173105	SAMN03358417	SAMN06173105	SAMN04622940	SAMN05956124	SAMN05956102	SAMN04523674	SAMN03394575	SAMN08102642	SAMN02699213	SAMN04158321	SAMN08104878	SAMN03072880	SAMN06464165	SAMN03490544	SAMN03766003	SAMN08053343	SAMN05860691
	185	SAMN08470422	SAMN04523674	SAMN08193668	SAMN03197842	SAMN08118923	SAMN08098111	SAMN03160826	SAMN03178186	SAMN08102644	SAMN08323859	SAMN07594309	SAMN02797514	SAMN04883366	SAMN06704779	SAMN08627964	SAMN03449468	SAMN04883366	SAMN06330405	SAMN06172964	SAMN06646534	SAMN03421003	SAMN03198064	SAMN08470389	SAMN04440966	SAMN03449468	SAMN03197495	SAMN05956124	SAMN06464159	SAMN04523674	SAMN03449236	SAMN06173131	SAMN03861560	SAMN05956104	SAMN04320555	SAMN07679730	SAMN03490544	SAMN06173177	SAMN07524547	SAMN06330405	SAMN06704779	SAMN08470389	SAMN03449260	SAMN03031339	SAMN03178186	SAMN08102642	SAMN06646534	SAMN03421002	SAMN08104878
	186	SAMN03339564	SAMN05860691	SAMN09294838	SAMN03768475	SAMN06704779	SAMN04320555	SAMN04570196	SAMN05717776	SAMN08801540	SAMN06464165	SAMN06704779	SAMN05717776	SAMN06704779	SAMN08395894	SAMN06330405	SAMN08093251	SAMN06344232	SAMN08103373	SAMN04158303	SAMN03389649	SAMN02745623	SAMN03566781	SAMN08093258	SAMN06077114	SAMN08367701	SAMN03733750	SAMN04523674	SAMN08470422	SAMN07450656	SAMN03178186	SAMN06077114	SAMN06106833	SAMN03389654	SAMN07450662	SAMN06688234	SAMN03198185	SAMN04100286	SAMN03449260	SAMN07450614	SAMN03733277	SAMN03490544	SAMN03766003	SAMN07450656	SAMN07420969	SAMN08053096	SAMN02767311	SAMN03197734	SAMN08117212
	187	SAMN04244244	SAMN08104878	SAMN03197537	SAMN03449234	SAMN02872766	SAMN02699213	SAMN04158304	SAMN08395894	SAMN03079667	SAMN03733277	SAMN03733277	SAMN06704779	SAMN08193668	SAMN04523674	SAMN08932852	SAMN08056483	SAMN03480740	SAMN02699213	SAMN06646534	SAMN06330406	SAMN08104878	SAMN06688234	SAMN04420279	SAMN08146086	SAMN03197498	SAMN06330405	SAMN08104878	SAMN04591545	SAMN08104878	SAMN06451796	SAMN08102642	SAMN07998600	SAMN03449675	SAMN06704779	SAMN03263085	SAMN08148426	SAMN03449260	SAMN03766003	SAMN08118925	SAMN03202900	SAMN04572600	SAMN08470422	SAMN05860691	SAMN04521900	SAMN06173101	SAMN08644039	SAMN05860635	SAMN04100286
	188	SAMN04366495	SAMN08939837	SAMN05860691	SAMN04570189	SAMN04521932	SAMN04521900	SAMN05716055	SAMN06172971	SAMN06704779	SAMN08054782	SAMN04521900	SAMN05255124	SAMN05277596	SAMN05860691	SAMN04320555	SAMN03197252	SAMN07450636	SAMN08054782	SAMN06173061	SAMN06688243	SAMN03394575	SAMN04567745	SAMN03197864	SAMN08102642	SAMN04320555	SAMN05163884	SAMN03449415	SAMN03358731	SAMN02729218	SAMN04158304	SAMN02649400	SAMN08102642	SAMN03197064	SAMN05333714	SAMN04523674	SAMN03198084	SAMN08470422	SAMN08470422	SAMN09395555	SAMN06173165	SAMN03197864	SAMN03449413	SAMN08104878	SAMN02699213	SAMN07448209	SAMN03779026	SAMN05829281	SAMN03449260
	189	SAMN08193669	SAMN06172968	SAMN04883441	SAMN06173157	SAMN03197481	SAMN03197537	SAMN08932866	SAMN03197729	SAMN08140465	SAMN08395894	SAMN08395894	SAMN09294838	SAMN06688234	SAMN08104878	SAMN05717776	SAMN04320555	SAMN03421003	SAMN05956124	SAMN08381284	SAMN02699207	SAMN03449260	SAMN05860691	SAMN03449251	SAMN03737788	SAMN04099627	SAMN05333714	SAMN03449260	SAMN04193760	SAMN04521894	SAMN03072880	SAMN08102644	SAMN06711052	SAMN04158316	SAMN05717776	SAMN04287025	SAMN06704779	SAMN04244264	SAMN08176454	SAMN06704779	SAMN02729218	SAMN04244231	SAMN02767311	SAMN03165114	SAMN06311524	SAMN04622940	SAMN04572589	SAMN07725775	SAMN02693043
	190	SAMN05001805	SAMN03449260	SAMN03197314	SAMN05953240	SAMN04521890	SAMN06173177	SAMN05860691	SAMN05277596	SAMN04159476	SAMN03020379	SAMN03331942	SAMN08117212	SAMN03733738	SAMN07450656	SAMN06704779	SAMN07450662	SAMN05860691	SAMN03197451	SAMN03115001	SAMN04572589	SAMN03766003	SAMN08104878	SAMN03198084	SAMN02769795	SAMN03178186	SAMN06704779	SAMN03339564	SAMN02767311	SAMN03449260	SAMN03566781	SAMN08801540	SAMN03490544	SAMN03178186	SAMN08395894	SAMN07375468	SAMN08801602	SAMN04244244	SAMN04244244	SAMN04421178	SAMN08104878	SAMN03178186	SAMN08118918	SAMN03449260	SAMN05716055	SAMN04320555	SAMN04158290	SAMN03455994	SAMN04244244
	191	SAMN06330407	SAMN03766003	SAMN06173360	SAMN07725775	SAMN07450636	SAMN08104878	SAMN06172968	SAMN05860691	SAMN06172971	SAMN04407768	SAMN05860691	SAMN03449260	SAMN04523674	SAMN07375468	SAMN03178186	SAMN06704779	SAMN08104878	SAMN04287025	SAMN06330406	SAMN07156266	SAMN04244264	SAMN08117212	SAMN04421178	SAMN08056483	SAMN04521900	SAMN08395894	SAMN06646534	SAMN08193669	SAMN03197013	SAMN05001834	SAMN06173101	SAMN04883437	SAMN06172951	SAMN03371458	SAMN03449260	SAMN04521900	SAMN06646534	SAMN07998582	SAMN04521900	SAMN03197449	SAMN08395894	SAMN06330406	SAMN03766003	SAMN05860691	SAMN08140465	SAMN03784711	SAMN08148397	SAMN02767311
	192	SAMN05735015	SAMN03339564	SAMN03449260	SAMN03197379	SAMN03331942	SAMN06099113	SAMN03449260	SAMN05196200	SAMN06451796	SAMN03197449	SAMN08104878	SAMN02736908	SAMN05860691	SAMN03449260	SAMN04521900	SAMN03733277	SAMN03733738	SAMN08104878	SAMN02699207	SAMN08644039	SAMN04158303	SAMN03449260	SAMN03197582	SAMN04532391	SAMN08054782	SAMN06172951	SAMN02767311	SAMN06453126	SAMN03766003	SAMN03480740	SAMN03197864	SAMN06704779	SAMN05956124	SAMN02678551	SAMN03144835	SAMN02699213	SAMN08120299	SAMN02767311	SAMN05001834	SAMN03449260	SAMN07818940	SAMN03115001	SAMN08470422	SAMN08104878	SAMN08395894	SAMN03114999	SAMN06077114	SAMN06688243
	193	SAMN06660612	SAMN04244264	SAMN08381214	SAMN04978487	SAMN03344562	SAMN03449260	SAMN03197013	SAMN08117212	SAMN04158304	SAMN08104878	SAMN03449260	SAMN04622945	SAMN05196200	SAMN02905115	SAMN02870492	SAMN04521900	SAMN03449260	SAMN04883441	SAMN08644039	SAMN07318042	SAMN04622945	SAMN09225716	SAMN04521932	SAMN02872770	SAMN06172859	SAMN03197939	SAMN06330406	SAMN03115001	SAMN08470422	SAMN04523674	SAMN04622940	SAMN08140465	SAMN04158291	SAMN03197701	SAMN02767311	SAMN03202900	SAMN04883421	SAMN07420949	SAMN04943266	SAMN08049198	SAMN06344232	SAMN04572589	SAMN09425565	SAMN03449260	SAMN05956124	SAMN06453456	SAMN08102642	SAMN03115001
	194	SAMN04191396	SAMN03486854	SAMN04338322	SAMN06077114	SAMN03449260	SAMN08470422	SAMN08470422	SAMN07524547	SAMN06688234	SAMN07524547	SAMN04193760	SAMN03389649	SAMN03449260	SAMN03766003	SAMN03357091	SAMN05717776	SAMN06646534	SAMN03449260	SAMN08049236	SAMN08140410	SAMN02767311	SAMN02767311	SAMN03371458	SAMN06704779	SAMN06344232	SAMN03263085	SAMN08644039	SAMN04572589	SAMN06646534	SAMN03144835	SAMN02699213	SAMN08395894	SAMN03316840	SAMN06688234	SAMN03115001	SAMN04158291	SAMN04622945	SAMN07318042	SAMN04523674	SAMN04622945	SAMN05860691	SAMN08644039	SAMN06646534	SAMN08176454	SAMN03202900	SAMN06112188	SAMN07375469	SAMN04038585
	195	SAMN03114999	SAMN04311881	SAMN03358731	SAMN08102642	SAMN03766003	SAMN04193761	SAMN04338322	SAMN03449260	SAMN05860691	SAMN03449260	SAMN04244244	SAMN02699207	SAMN03766003	SAMN04244244	SAMN03020379	SAMN07450636	SAMN02767311	SAMN03766003	SAMN08381240	SAMN02918303	SAMN08120299	SAMN06330406	SAMN03202900	SAMN03197939	SAMN08093272	SAMN07450636	SAMN04572589	SAMN04158298	SAMN02699207	SAMN03449260	SAMN06704779	SAMN08193668	SAMN03394575	SAMN05860691	SAMN08801528	SAMN08104878	SAMN09466876	SAMN06660612	SAMN06173177	SAMN02767311	SAMN08104878	SAMN08148171	SAMN02767311	SAMN03020600	SAMN04407768	SAMN06703936	SAMN08102644	SAMN08102656
	196	SAMN08054954	SAMN03733631	SAMN04011435	SAMN02732407	SAMN05449122	SAMN04244264	SAMN04244264	SAMN03766003	SAMN08117212	SAMN03766003	SAMN06646534	SAMN03779026	SAMN08470422	SAMN06646534	SAMN04570196	SAMN05860691	SAMN05277779	SAMN02767311	SAMN06660612	SAMN07340970	SAMN03115001	SAMN03115001	SAMN03263582	SAMN04287025	SAMN08049232	SAMN03421003	SAMN08148171	SAMN08102656	SAMN04075791	SAMN08470422	SAMN03197582	SAMN09273503	SAMN03449260	SAMN08104878	SAMN06344231	SAMN03449260	SAMN08102681	SAMN03737823	SAMN08104878	SAMN06688243	SAMN02729218	SAMN08102656	SAMN06330406	SAMN06646534	SAMN08049232	SAMN05729418	SAMN03490544	SAMN07318042
	197	SAMN06344231	SAMN06703936	SAMN04244244	SAMN03197495	SAMN09225716	SAMN09225716	SAMN06646534	SAMN08470422	SAMN03449260	SAMN02886897	SAMN08042851	SAMN04158298	SAMN04591545	SAMN08118918	SAMN05877648	SAMN03449260	SAMN07982061	SAMN04883421	SAMN06330409	SAMN03283660	SAMN06330407	SAMN03277744	SAMN06688234	SAMN02745623	SAMN04523674	SAMN07524547	SAMN06645020	SAMN07318042	SAMN04191396	SAMN04193761	SAMN04521900	SAMN08104878	SAMN03197013	SAMN05196200	SAMN08470393	SAMN06464159	SAMN04500978	SAMN08470393	SAMN02741466	SAMN07291523	SAMN03197314	SAMN04191396	SAMN08042851	SAMN03449413	SAMN04621680	SAMN03020452	SAMN06704779	SAMN04191396
	198	SAMN04155436	SAMN04572689	SAMN08737031	SAMN09435809	SAMN08120299	SAMN02767311	SAMN02767311	SAMN04244245	SAMN03766003	SAMN06646534	SAMN02699207	SAMN03197909	SAMN04244244	SAMN06173061	SAMN05860691	SAMN04338322	SAMN06330406	SAMN06330406	SAMN08054954	SAMN06703936	SAMN04158290	SAMN08102656	SAMN05912868	SAMN05860691	SAMN05860691	SAMN03449260	SAMN05292973	SAMN04500978	SAMN03114999	SAMN06646534	SAMN03198064	SAMN03449260	SAMN03766003	SAMN03449260	SAMN06234924	SAMN08470422	SAMN08140410	SAMN04155436	SAMN03449260	SAMN04572589	SAMN03449260	SAMN03114999	SAMN03115001	SAMN06330406	SAMN03449260	SAMN06462041	SAMN04479463	SAMN05188928
	199	SAMN03339572	SAMN04259798	SAMN02767311	SAMN08098111	SAMN06173206	SAMN06646534	SAMN04366495	SAMN06646534	SAMN08176454	SAMN02767311	SAMN03779026	SAMN07156266	SAMN06646534	SAMN04572589	SAMN08104878	SAMN08049234	SAMN02699207	SAMN03115001	SAMN08470393	SAMN03737937	SAMN06660612	SAMN08140410	SAMN03449260	SAMN08117212	SAMN08104878	SAMN03020600	SAMN03737823	SAMN04158371	SAMN04311881	SAMN02767311	SAMN08054782	SAMN03766003	SAMN04883421	SAMN07692766	SAMN06703936	SAMN04591545	SAMN07998586	SAMN06703936	SAMN03766003	SAMN04191396	SAMN03144835	SAMN07372688	SAMN02687626	SAMN06688243	SAMN04338322	SAMN08443948	SAMN08395894	SAMN08470393
	200	SAMN08801538	SAMN05292971	SAMN06330406	SAMN07594309	SAMN06688243	SAMN06688243	SAMN06688243	SAMN03115001	SAMN06646534	SAMN04883421	SAMN03784711	SAMN08987260	SAMN02767311	SAMN08148171	SAMN05196200	SAMN03115001	SAMN02687626	SAMN08049222	SAMN08367706	SAMN03339572	SAMN06456345	SAMN06457285	SAMN03766003	SAMN03449260	SAMN06164063	SAMN02767311	SAMN03114999	SAMN08470393	SAMN04351372	SAMN06330406	SAMN06172951	SAMN08470422	SAMN02699207	SAMN06646534	SAMN04572689	SAMN08013134	SAMN03737823	SAMN03197846	SAMN04883421	SAMN06344231	SAMN07692766	SAMN03339572	SAMN06009454	SAMN03784985	SAMN03766003	SAMN02836943	SAMN05956124	SAMN09094599
	201	SAMN05712592	SAMN03197005	SAMN03165128	SAMN08176448	SAMN03115001	SAMN08644039	SAMN05440239	SAMN08093268	SAMN02767311	SAMN08042851	SAMN06660612	SAMN08801534	SAMN07420949	SAMN07318042	SAMN06173168	SAMN04572589	SAMN08049222	SAMN07318042	SAMN08523388	SAMN04155436	SAMN02918303	SAMN06344231	SAMN08049234	SAMN04591545	SAMN03449260	SAMN07450671	SAMN06344231	SAMN06453456	SAMN04545062	SAMN04572589	SAMN06173165	SAMN09404502	SAMN03197443	SAMN02767311	SAMD00097253	SAMN04622945	SAMN08470393	SAMN06697618	SAMN06688243	SAMN08523388	SAMN06646534	SAMN04572689	SAMN04978504	SAMN04191396	SAMN08470422	SAMN04244259	SAMN03263582	SAMN06344231
	202	SAMN03174511	SAMN03198014	SAMN03784985	SAMN03733277	SAMN04572589	SAMN03358730	SAMN07318042	SAMN06457285	SAMN08118918	SAMN03115001	SAMN03114999	SAMN05440239	SAMN03115001	SAMN05735015	SAMN03449260	SAMN08102656	SAMN08102656	SAMN06453910	SAMN03480700	SAMN07739066	SAMN07739068	SAMN03114999	SAMN04366495	SAMN03115001	SAMN03766003	SAMN06688243	SAMN08324741	SAMN04440933	SAMN03197342	SAMN04075791	SAMN03449260	SAMN06646534	SAMN04075791	SAMN06173206	SAMN06172966	SAMN06330406	SAMN06453456	SAMN03178256	SAMN02699207	SAMN03339572	SAMN02767311	SAMN08932855	SAMN06660612	SAMN03114999	SAMN06646534	SAMN04158312	SAMN06344232	SAMN06453456
	203	SAMN04158319	SAMN02641050	SAMN08148398	SAMN04521900	SAMN06453126	SAMN07318042	SAMN06330407	SAMN04351372	SAMN04622945	SAMN04572589	SAMN08470393	SAMN05292973	SAMN07291523	SAMN08148398	SAMN08470422	SAMN07318042	SAMN02741460	SAMN05292973	SAMN04155436	SAMN06450839	SAMN05735012	SAMN08470393	SAMN02767311	SAMN08148171	SAMN04622945	SAMN03115001	SAMN06112188	SAMN03197342	SAMN06703936	SAMN03737823	SAMN03766003	SAMN02767311	SAMN06330407	SAMN04622945	SAMN08148361	SAMN06688243	SAMN04155436	SAMN06173127	SAMN08644039	SAMN03020452	SAMN06330406	SAMN06820765	SAMN04191396	SAMN08470393	SAMN02767311	SAMN04014865	SAMN03480740	SAMN03733631
	204	SAMN08146091	SAMN03996567	SAMN06019682	SAMN04507546	SAMN06330407	SAMN08140410	SAMN08381240	SAMN03114999	SAMN08644039	SAMN04622945	SAMN04046447	SAMN06660612	SAMN04158298	SAMN08381240	SAMN06646534	SAMN03891659	SAMN06660612	SAMN04191396	SAMN04572689	SAMN03466610	SAMN03283660	SAMN04622943	SAMN04622945	SAMN06142991	SAMN02767311	SAMN03779026	SAMN06703936	SAMN06703936	SAMN03339572	SAMN03114999	SAMN08470422	SAMN08644039	SAMN06455924	SAMN03115001	SAMN06140069	SAMN04572589	SAMN03996567	SAMN06674010	SAMN04158298	SAMN05408284	SAMN06688243	SAMN03466610	SAMN03114999	SAMN04622943	SAMN05277779	SAMN08102649	SAMN05860691	SAMN03737937
	205	SAMN02870489	SAMN06674010	SAMN03114999	SAMN03202900	SAMN03784985	SAMN07679734	SAMN03891659	SAMN06660612	SAMN06344198	SAMN07982061	SAMN08148413	SAMN04191396	SAMN02699207	SAMN03891659	SAMN02767311	SAMN03114999	SAMN03114999	SAMN03114999	SAMN07450633	SAMN06173127	SAMN06703936	SAMN08932874	SAMN06330406	SAMN09466876	SAMN03115001	SAMN03197909	SAMN03480700	SAMN03283660	SAMN07739069	SAMN08367706	SAMN03339564	SAMN03115001	SAMN06660612	SAMN06330406	SAMN08146091	SAMN04158371	SAMN08932855	SAMN05860643	SAMN08049222	SAMN06462041	SAMN08644039	SAMN08148361	SAMN02918303	SAMN04155436	SAMN02741460	SAMN09382822	SAMN08104878	SAMN08932855
	206	SAMN06674010	SAMN04259794	SAMN06344231	SAMN04159476	SAMN08812796	SAMN03737823	SAMN04191396	SAMN06703936	SAMN02687626	SAMN03389649	SAMN06453456	SAMN06674713	SAMN06330407	SAMN08054954	SAMN08120299	SAMN04883448	SAMN08470393	SAMN08470393	SAMN03495936	SAMN04014865	SAMN03445771	SAMN06452175	SAMN03115001	SAMN08102656	SAMN03449618	SAMN06330406	SAMN05464624	SAMN06462041	SAMN06053761	SAMN05687758	SAMN06646534	SAMN03779026	SAMN03737823	SAMN06660612	SAMN06344229	SAMN06660612	SAMN05729425	SAMN04259794	SAMN08102656	SAMN04158319	SAMN06674713	SAMN04014865	SAMN09094599	SAMN06112188	SAMN05190066	SAMN03014697	SAMN03394575	SAMN08737110
	207	SAMN04259794	SAMN03449420	SAMN05735012	SAMN03263085	SAMN06660612	SAMN08470393	SAMN03486854	SAMN03197846	SAMN06330407	SAMN07318042	SAMN06456345	SAMN04622943	SAMN03177639	SAMN05292973	SAMN03115001	SAMN08932874	SAMN04158305	SAMN06344231	SAMN03197783	SAMN02729282	SAMN03449253	SAMN06452740	SAMN02699207	SAMN06330407	SAMN07318042	SAMN06142991	SAMN03566787	SAMN03197005	SAMN03174511	SAMN03449467	SAMN08737032	SAMN04572589	SAMN03114999	SAMN06019682	SAMN04259794	SAMN03114999	SAMN03177627	SAMN04158294	SAMN06453910	SAMN06173138	SAMN06660612	SAMN05860643	SAMN06344231	SAMN06697618	SAMN06330407	SAMN07426538	SAMN03449260	SAMN03197005
	208	SAMN02906914	SAMN04570184	SAMN03733631	SAMN03104880	SAMN04191396	SAMN04622943	SAMN06660612	SAMN03737937	SAMN03358728	SAMN07291523	SAMN06344231	SAMN06234924	SAMN05735015	SAMN02918303	SAMN04572589	SAMN07340970	SAMN06703936	SAMN05729418	SAMN05464624	SAMN05583849	SAMN08146091	SAMN06053761	SAMN06455924	SAMN04191396	SAMN04500978	SAMN07739070	SAMN08049227	SAMN04259798	SAMN04158319	SAMN08324741	SAMN03779026	SAMN02687626	SAMN08470393	SAMN03114999	SAMN08102649	SAMN08470393	SAMN03197783	SAMN08470372	SAMN04500978	SAMN05292970	SAMN04191396	SAMN04259794	SAMN04158305	SAMN04158273	SAMN04191396	SAMN02904571	SAMN08470422	SAMN04244259
	209	SAMN02741463	SAMN03580732	SAMN06703936	SAMN05860691	SAMN04883448	SAMN04158305	SAMN06344231	SAMN05756084	SAMN06660612	SAMN04500978	SAMN06053761	SAMN08523388	SAMN08054954	SAMN04532405	SAMN03197909	SAMN05001803	SAMN06019649	SAMN06703936	SAMN08222723	SAMN02904571	SAMN09435827	SAMN06172966	SAMN06660612	SAMN03114999	SAMN04158290	SAMN07318042	SAMN05860643	SAMN06450839	SAMN03466610	SAMN04158319	SAMN04572589	SAMN08102656	SAMN04622943	SAMN03197417	SAMN04445878	SAMN03283660	SAMN04440994	SAMN04445878	SAMN08140410	SAMN06920495	SAMN03114999	SAMN03197179	SAMN06703936	SAMN06674010	SAMN03114999	SAMN04196787	SAMN08176454	SAMN08146091
	210	SAMN03449420	SAMN03437259	SAMN08932855	SAMN08104878	SAMN06451756	SAMN06703936	SAMN04155436	SAMN08146091	SAMN04191396	SAMN02699207	SAMN03197005	SAMN03283660	SAMN08470393	SAMN04158305	SAMN07156266	SAMN06172966	SAMN04158319	SAMN03785003	SAMN08148361	SAMN03339569	SAMN06344229	SAMN05292970	SAMN06344231	SAMN08470393	SAMN06330407	SAMN02699207	SAMN04259794	SAMN08443948	SAMN04158273	SAMN06173127	SAMN07679734	SAMN07739070	SAMN09094599	SAMN06453456	SAMN08324241	SAMN04440933	SAMN05292970	SAMN06344229	SAMN08148398	SAMN04014865	SAMN08470393	SAMN03449496	SAMN06453456	SAMN06344229	SAMN08054954	SAMN07982052	SAMN06646534	SAMN06106875
	211	SAMN06344229	SAMN03740593	SAMN06697618	SAMN08117212	SAMN04155436	SAMN06452740	SAMN04440933	SAMN06344229	SAMN08470393	SAMN06453910	SAMN03178256	SAMN06703936	SAMN04009964	SAMN04014963	SAMN06330407	SAMN04158319	SAMN03198210	SAMN08148391	SAMN08932850	SAMN04196787	SAMN02906914	SAMN08146091	SAMN03114999	SAMN04622943	SAMN04191396	SAMN08140410	SAMN02741463	SAMN04158312	SAMN08146091	SAMN08146091	SAMN04191396	SAMN07318042	SAMN03283660	SAMN06112188	SAMN08932870	SAMN06703936	SAMN08146091	SAMN04338326	SAMN06344231	SAMN03197373	SAMN06344231	SAMN02906914	SAMN05729425	SAMN04259794	SAMN06456345	SAMN08605002	SAMN02767311	SAMN04259794
	212	SAMN05716053	SAMN02904571	SAMN03466610	SAMN03997514	SAMN03020452	SAMN08932855	SAMN06703936	SAMN04259794	SAMN04155436	SAMN04191396	SAMN04014865	SAMN03785003	SAMN06140069	SAMN06452740	SAMN06344231	SAMN04158273	SAMN03216676	SAMN03216676	SAMN08146091	SAMN03079661	SAMN08102649	SAMN04014865	SAMN08523388	SAMN07340970	SAMN03114999	SAMN04191396	SAMN08470372	SAMN07982026	SAMN02644627	SAMN02644627	SAMN06450653	SAMN06009454	SAMN06703936	SAMN04155436	SAMN03437259	SAMN03020452	SAMN06344229	SAMN04570187	SAMN05292976	SAMN07982026	SAMN06820765	SAMN02729094	SAMN06053761	SAMN08102649	SAMN06344231	SAMN04622936	SAMN06142991	SAMN08470372
	213	SAMN06173154	SAMN04196787	SAMN03178256	SAMN03449260	SAMN08148391	SAMN07739069	SAMN03339572	SAMN08102649	SAMN06697618	SAMN05687758	SAMN05384056	SAMN03737937	SAMN04014865	SAMN06053761	SAMN03114999	SAMN08146091	SAMN06140069	SAMN04244259	SAMN04244259	SAMN07599798	SAMN03740593	SAMN03067420	SAMN06703936	SAMN03283660	SAMN04933466	SAMN03114999	SAMN04196787	SAMN03580732	SAMN05860643	SAMN03169706	SAMN03421355	SAMN04191396	SAMN04155436	SAMN05292971	SAMN04421074	SAMN04259798	SAMN04259794	SAMN03740593	SAMN04622943	SAMN04420266	SAMN03197005	SAMN03375434	SAMN03197783	SAMN05877643	SAMN08324741	SAMN03358413	SAMN08102656	SAMN07982026
	214	SAMN03197373	SAMN08049241	SAMN04158273	SAMN08470422	SAMN04259798	SAMN05292971	SAMN06053761	SAMN07481871	SAMN08146091	SAMN06703936	SAMN08381223	SAMN05292970	SAMN08482155	SAMN03466610	SAMN03486854	SAMN02644627	SAMN08146091	SAMN08146091	SAMN04014865	SAMN08715271	SAMN02904571	SAMN03249375	SAMN04244259	SAMN04440933	SAMN08932874	SAMN08470393	SAMN06330404	SAMN03014697	SAMN05292970	SAMN04259794	SAMN06703936	SAMN08470393	SAMN06173127	SAMN03174511	SAMN04196787	SAMN08324741	SAMN07450649	SAMN02904571	SAMN06453456	SAMN02904571	SAMN08932850	SAMN08054776	SAMN08146091	SAMN06131423	SAMN06703936	SAMN06450792	SAMN08148398	SAMN08324241
	215	SAMN02904571	SAMN04100453	SAMN08146091	SAMN06646534	SAMN03178256	SAMN06697618	SAMN05001803	SAMN03449420	SAMN03169706	SAMN03737937	SAMN02906914	SAMN03466610	SAMN08470372	SAMN07998596	SAMN04933466	SAMN06344229	SAMN05384056	SAMN04259794	SAMN04259794	SAMN05687761	SAMN04196787	SAMN08102649	SAMN08146091	SAMN03339572	SAMN06453456	SAMN04883448	SAMN08054948	SAMN07426538	SAMN06674010	SAMN02729282	SAMN08443948	SAMN06453456	SAMN06140069	SAMN08148361	SAMN06330404	SAMN04155436	SAMN03349523	SAMN04196787	SAMN03339572	SAMN04196787	SAMN02644627	SAMN03774876	SAMN08470372	SAMN03375434	SAMN03197846	SAMN03197768	SAMN06660612	SAMN03580732
	216	SAMN03339569	SAMN06619311	SAMN04244259	SAMN08118918	SAMN06106875	SAMN03466610	SAMN05292970	SAMN04014923	SAMN06344229	SAMN06053761	SAMN07982026	SAMN04440962	SAMN03449496	SAMN04259794	SAMN06453456	SAMN04259794	SAMN08381223	SAMN02729282	SAMN06453135	SAMN08102672	SAMN03079661	SAMN03449447	SAMN02644627	SAMN08801538	SAMN06703936	SAMN06344231	SAMN08102672	SAMN04196787	SAMN03449496	SAMN08470372	SAMN06697618	SAMN03339572	SAMN02644627	SAMN04014865	SAMN08605002	SAMN06019649	SAMN08054776	SAMN05189120	SAMN04259798	SAMN06645022	SAMN06106875	SAMN04196787	SAMN08102649	SAMN03339569	SAMN03737937	SAMN03449240	SAMN03737823	SAMN08932870
	217	SAMN04196787	SAMN07503039	SAMN04259794	SAMN06330406	SAMN05578963	SAMN02769894	SAMN02641050	SAMN03014697	SAMN08470372	SAMN03174511	SAMN02741457	SAMN06344229	SAMN03753637	SAMN02906914	SAMN06703936	SAMN08470372	SAMN06344229	SAMN08102649	SAMN08470372	SAMN08299199	SAMN08140559	SAMN02906914	SAMN08102649	SAMN03466610	SAMN04867679	SAMN04155436	SAMN04014903	SAMN03358413	SAMN06344229	SAMN06330409	SAMN03466610	SAMN06462041	SAMN06674010	SAMN06344229	SAMN08140559	SAMN03010430	SAMN08324241	SAMN03022885	SAMN06462041	SAMN08605002	SAMN08482155	SAMN08381287	SAMN02641052	SAMN04196787	SAMN04155436	SAMN03481071	SAMN08054954	SAMN04196787
	218	SAMN07982053	SAMN03737704	SAMN04014923	SAMN06688243	SAMN06344229	SAMN06173099	SAMN08049227	SAMN02904571	SAMN06158914	SAMN03449253	SAMN07450649	SAMN04259794	SAMN04521894	SAMN03014697	SAMN03283660	SAMN07982026	SAMN02729282	SAMN09382822	SAMN08102649	SAMN08523383	SAMN07625922	SAMN07426538	SAMN07481871	SAMN06106875	SAMN03733631	SAMN06703936	SAMN04497994	SAMN05877641	SAMN04420266	SAMN06019692	SAMN08987265	SAMN06455512	SAMN05860643	SAMN04259794	SAMN04100453	SAMN06697618	SAMN02904571	SAMN08605002	SAMN08146091	SAMN03852107	SAMN02729282	SAMN03022885	SAMN08054776	SAMN03022885	SAMN04158319	SAMN03200204	SAMN08470393	SAMN06330404
	219	SAMN08193702	SAMN08148367	SAMN04445878	SAMN03115001	SAMN08482155	SAMN04014865	SAMN02729097	SAMN04196787	SAMN09382822	SAMN06450839	SAMN08054781	SAMN07982026	SAMN02904571	SAMN07426538	SAMN07450633	SAMN04572706	SAMN08470372	SAMN03014697	SAMN09382822	SAMN04497994	SAMN05412459	SAMN02904571	SAMN08054776	SAMN04014865	SAMN06053761	SAMN03339572	SAMN08102680	SAMN08140186	SAMN02641052	SAMN03437259	SAMN06106875	SAMN02870489	SAMN04259794	SAMN02906914	SAMN07372688	SAMN08146091	SAMN04420781	SAMN03197659	SAMN05860643	SAMN08299199	SAMN02906914	SAMN08605002	SAMN03177629	SAMN04100453	SAMN03466610	SAMN05858806	SAMN09094599	SAMN03022885
	220	SAMN09532160	SAMN08148396	SAMN08054781	SAMN02699207	SAMN08093280	SAMN05860643	SAMN03004776	SAMN04933252	SAMN04014923	SAMN04158273	SAMN03580732	SAMN03449447	SAMN04196787	SAMN04196787	SAMN07414822	SAMN02904571	SAMN08102649	SAMN04196787	SAMN08054781	SAMN08627969	SAMN04883388	SAMN04196787	SAMN03437259	SAMN05721786	SAMN05756084	SAMN08443948	SAMN03449257	SAMN04934534	SAMN08932870	SAMN04196787	SAMN08146091	SAMN06344229	SAMN04572682	SAMN08470372	SAMN04497994	SAMN05860643	SAMN08470402	SAMN09532160	SAMN02906914	SAMN04497994	SAMN04570187	SAMN02904551	SAMN02904571	SAMN04421016	SAMN02641050	SAMN03198087	SAMN03956931	SAMN08605002
	221	SAMN08932858	SAMN03449452	SAMN05716053	SAMN04500978	SAMN08470372	SAMN04259794	SAMN08619950	SAMN06619311	SAMN03580732	SAMN04244259	SAMN08482155	SAMN09382822	SAMN08957535	SAMN03079661	SAMN04244259	SAMN04196787	SAMN08932870	SAMN06812619	SAMN03375434	SAMN04088202	SAMN03197768	SAMN08987269	SAMN07426538	SAMN04259794	SAMN03877216	SAMN08469707	SAMN07599821	SAMN08148367	SAMN03495946	SAMN07982053	SAMN04014865	SAMN04259794	SAMN03169706	SAMN08102649	SAMN06546778	SAMN03067420	SAMN04196787	SAMN04883388	SAMN03449496	SAMN02944834	SAMN09382822	SAMN07982053	SAMN04196787	SAMN08715271	SAMN08146091	SAMN08024196	SAMN03733631	SAMN08140559
	222	SAMN08102672	SAMN03480688	SAMN02641052	SAMN06674713	SAMN04445878	SAMN06344229	SAMN04570184	SAMN06920479	SAMN03437259	SAMN04014865	SAMN02904571	SAMN08743208	SAMN08140559	SAMN08498425	SAMN06674010	SAMN06767785	SAMN03437259	SAMN08987259	SAMN03437259	SAMN05858806	SAMN08054957	SAMN08180798	SAMN03177629	SAMN06674010	SAMN08987265	SAMN06462041	SAMN08054603	SAMN08299199	SAMN08801617	SAMN05687762	SAMN06344229	SAMN02906914	SAMN05877643	SAMN07982026	SAMN05858806	SAMN04259794	SAMN07998569	SAMN08054780	SAMN08102649	SAMN03449257	SAMN03495946	SAMN04883388	SAMN03160382	SAMN03737704	SAMN04259794	SAMN04253017	SAMN06112188	SAMN08801535
	223	SAMN08053346	SAMN08102680	SAMN03740593	SAMN03737823	SAMN03349523	SAMN08470372	SAMN04572706	SAMN02731558	SAMN02727743	SAMN05860643	SAMN04196787	SAMN02904571	SAMN08049241	SAMN03197122	SAMN06019696	SAMN08605002	SAMN02904571	SAMN08498425	SAMN04445878	SAMN04253017	SAMN03197452	SAMN05687761	SAMN02937305	SAMN07982026	SAMN03169706	SAMN06173138	SAMN09469345	SAMN07372688	SAMN04196787	SAMN05412459	SAMN08102649	SAMN08470372	SAMN04420266	SAMN08932870	SAMN03014709	SAMN08470372	SAMN03197659	SAMN03249377	SAMN04420266	SAMN02843220	SAMN07739083	SAMN07503039	SAMN03737704	SAMN08932858	SAMN02729282	SAMN03449257	SAMN06703936	SAMN04008114
	224	SAMN08627969	SAMN05858806	SAMN02904571	SAMN05687758	SAMN08054776	SAMN03418524	SAMN02729094	SAMN08299199	SAMN04196787	SAMN04259794	SAMN04933252	SAMN03339569	SAMN08180798	SAMN03197768	SAMN04259794	SAMN04931506	SAMN04196787	SAMN02731558	SAMN04196787	SAMN03449257	SAMN06173054	SAMN02731558	SAMN04196787	SAMN06344229	SAMN04259794	SAMN08146091	SAMN03115002	SAMN08053346	SAMN08470402	SAMN08102672	SAMN04421074	SAMN04014923	SAMN08814551	SAMN04196787	SAMN03449257	SAMN03197179	SAMN07982052	SAMN05858806	SAMN08054776	SAMN03449555	SAMN02904571	SAMN08148367	SAMN02944834	SAMN08102672	SAMN07982026	SAMN04260150	SAMN04259798	SAMN03852107
	225	SAMN04442372	SAMN04215234	SAMN03339569	SAMN08148413	SAMN03580732	SAMN09382822	SAMN08932870	SAMN08523383	SAMN03774876	SAMN06106875	SAMN05687762	SAMN02904551	SAMN05412459	SAMN08102680	SAMN03375434	SAMN08498425	SAMN08605002	SAMN04934534	SAMN04421016	SAMN03495950	SAMN08120282	SAMN08148396	SAMN08605002	SAMN04420266	SAMN03776116	SAMN05860643	SAMN03068950	SAMN03839260	SAMN02904551	SAMN08102680	SAMN02904571	SAMN02729094	SAMN06173154	SAMN04421016	SAMN08054603	SAMN04420266	SAMN06173074	SAMN04158288	SAMN06453889	SAMN07372694	SAMN04196787	SAMN03197768	SAMN04158288	SAMN05858806	SAMN03449479	SAMN03115002	SAMN05001803	SAMN07350486
	226	SAMN05858806	SAMN08024196	SAMN08470402	SAMN06703936	SAMN03375434	SAMN04338326	SAMN03437259	SAMN04497994	SAMN07982026	SAMN08470372	SAMN04421016	SAMN04196787	SAMN03737704	SAMN04497994	SAMN03437259	SAMN03776159	SAMN04219575	SAMN03197768	SAMN05687761	SAMN02769748	SAMN04088202	SAMN08299199	SAMN08140559	SAMN08814551	SAMN08470372	SAMN07599794	SAMN03097242	SAMN07821884	SAMN03197833	SAMN04497994	SAMN04196787	SAMN08054776	SAMN03437259	SAMN08180798	SAMN08102662	SAMN02729094	SAMN08180798	SAMN04253017	SAMN07842693	SAMN03197474	SAMN06812619	SAMN08054780	SAMN03449257	SAMN03449257	SAMN06173154	SAMN02906921	SAMN04076428	SAMN08523383
	227	SAMN08932869	SAMN03449257	SAMN04407797	SAMN06820765	SAMN07426538	SAMN03740593	SAMN04421074	SAMN02872769	SAMN02885365	SAMN07982026	SAMN04606331	SAMN08995134	SAMN08102672	SAMN04088202	SAMN02904571	SAMN03197452	SAMN03197943	SAMN03839260	SAMN06920479	SAMN02906921	SAMN05858806	SAMN06453723	SAMN02885365	SAMN04196787	SAMN08102649	SAMN08470372	SAMN06451418	SAMN05858806	SAMN02836942	SAMN07450669	SAMN03022885	SAMN03437259	SAMN03580732	SAMN05687761	SAMN03197450	SAMN03580732	SAMN08801606	SAMN03449257	SAMN04196787	SAMN03197868	SAMN06173049	SAMN08053346	SAMN08024196	SAMN08024196	SAMN07739083	SAMN07372694	SAMN03466610	SAMN04014903
	228	SAMN04253017	SAMN02864842	SAMN08049241	SAMN03177627	SAMN02904571	SAMN02904571	SAMN02904571	SAMN04088202	SAMN06450792	SAMN07450649	SAMN03197768	SAMN04219575	SAMN04497994	SAMN05858806	SAMN04196787	SAMN07344980	SAMN08932858	SAMN04497994	SAMN08054780	SAMN05412457	SAMN02843220	SAMN08102680	SAMN05412459	SAMN06330404	SAMN08814551	SAMN09382822	SAMN04396912	SAMN03449257	SAMN08193702	SAMN03449257	SAMN04210080	SAMN07739083	SAMN03177629	SAMN02731558	SAMN06452157	SAMN03437259	SAMN02731558	SAMN07372694	SAMN04158272	SAMN03483332	SAMN05687761	SAMN04100281	SAMN04253017	SAMN07998581	SAMN02904571	SAMN03733663	SAMN03198210	SAMN08627969
	229	SAMN03449257	SAMN03115002	SAMN02904551	SAMN03178256	SAMN04196787	SAMN04196787	SAMN04196787	SAMN05858806	SAMN03480688	SAMN03776116	SAMN04572693	SAMN03852107	SAMN04088202	SAMN08024196	SAMN07503039	SAMN04100281	SAMN08054957	SAMN05858806	SAMN08102680	SAMN08176455	SAMN03449257	SAMN04497994	SAMN04883376	SAMN09532160	SAMN07982026	SAMN08054968	SAMN03982883	SAMN03031216	SAMN04883388	SAMN03197389	SAMN03774879	SAMN02904571	SAMN02904571	SAMN03449257	SAMN07599792	SAMN02904571	SAMN08054948	SAMN04325029	SAMN08987268	SAMN06173210	SAMN09532160	SAMN04497994	SAMN04260150	SAMN03031216	SAMN04196787	SAMN05301547	SAMN05292970	SAMN03449257
	230	SAMN03495950	SAMN04014898	SAMN05687762	SAMN03466610	SAMN08605002	SAMN02904551	SAMN07998569	SAMN05956096	SAMN03449257	SAMN02904571	SAMN07372688	SAMN08299199	SAMN02843220	SAMN04158288	SAMN08498425	SAMN05858806	SAMN08102680	SAMN05956121	SAMN04100281	SAMN08627940	SAMN04497994	SAMN04440996	SAMN04883388	SAMN08498425	SAMN03580732	SAMN04196787	SAMN03198114	SAMD00115714	SAMN07503039	SAMN03031216	SAMN06173049	SAMN04196787	SAMN04196787	SAMN04253017	SAMN08120280	SAMN02729282	SAMN03449452	SAMN03115002	SAMN08498425	SAMN04396912	SAMN08498425	SAMN05858806	SAMN08054946	SAMD00115714	SAMN04554942	SAMN03031216	SAMN08146091	SAMN05956121
	231	SAMN08053342	SAMN03197250	SAMN04196787	SAMN08148361	SAMN05687762	SAMN08180798	SAMN04622936	SAMN03449257	SAMN03495950	SAMN04196787	SAMN05858806	SAMN08054780	SAMN04253017	SAMN08932869	SAMN07350486	SAMN08932869	SAMN03200204	SAMN03449257	SAMN02769798	SAMN06090785	SAMN08383101	SAMN07450669	SAMN08102672	SAMN08932858	SAMN02904571	SAMN08605002	SAMN08104781	SAMN03097242	SAMN08932858	SAMN04158284	SAMN03737704	SAMN02904551	SAMN07982052	SAMN07372694	SAMN02729092	SAMN04196787	SAMN07372688	SAMN04014898	SAMN04883376	SAMN06142989	SAMN08299199	SAMN04158288	SAMN02729200	SAMN08148421	SAMN02836942	SAMN07373332	SAMN03067420	SAMN04253017
	232	SAMN03733663	SAMN07450580	SAMN06330404	SAMN08146091	SAMN04100453	SAMN03197768	SAMN06450792	SAMN07372694	SAMN03031216	SAMN03197943	SAMN02843220	SAMN03449257	SAMN03449257	SAMN04244234	SAMN04497994	SAMN08024196	SAMN04088202	SAMN08054946	SAMN05858806	SAMN05301548	SAMN08093257	SAMN03014709	SAMN06453723	SAMN03449452	SAMN04196787	SAMN04421016	SAMN05860627	SAMN08176455	SAMN03449240	SAMN03418523	SAMN03449452	SAMN07982053	SAMN06173074	SAMN03031216	SAMN03401358	SAMN04407797	SAMN04100281	SAMN02906921	SAMN07511421	SAMN06452157	SAMN08523383	SAMN08024196	SAMN06173119	SAMN02736897	SAMN06812619	SAMN04158379	SAMN08470372	SAMN05956096
	233	SAMN06164065	SAMN03944748	SAMN08498425	SAMN06344229	SAMN08180798	SAMN08102672	SAMN08932858	SAMN05441430	SAMN02729200	SAMN08054780	SAMN04253017	SAMN08024196	SAMD00115714	SAMN02843220	SAMN03449257	SAMN03449257	SAMN03449257	SAMN04260150	SAMN05603852	SAMN07739091	SAMN03771694	SAMN03104859	SAMN03197646	SAMN03249377	SAMN03079661	SAMN07625922	SAMN04100267	SAMN02953024	SAMN03197646	SAMN08053342	SAMN04014903	SAMN04219575	SAMN04883388	SAMN03480641	SAMN03982883	SAMN03197122	SAMN03160384	SAMN03031216	SAMN07372688	SAMN08102647	SAMN08053346	SAMN08932869	SAMN07450626	SAMN08054995	SAMN06920479	SAMN04521891	SAMN02729094	SAMN06172955
	234	SAMN08049239	SAMN02693031	SAMN03480688	SAMN03418524	SAMN05412459	SAMN07372688	SAMN07511421	SAMN04396912	SAMN03197868	SAMN08102672	SAMN05603852	SAMN07372694	SAMN08148421	SAMN03216677	SAMN04215234	SAMN03031216	SAMN08731626	SAMN03031216	SAMN03449257	SAMN08470417	SAMN07372694	SAMN02843220	SAMN08627969	SAMN08120282	SAMN02885365	SAMN03737704	SAMN05412458	SAMN08939839	SAMN08102680	SAMN04158292	SAMN03839260	SAMN08054780	SAMN08102680	SAMN02769748	SAMN08102647	SAMN03737704	SAMN03449257	SAMN07373332	SAMN08100548	SAMN03861546	SAMN04497994	SAMN03216677	SAMN03733663	SAMN02953024	SAMN08299199	SAMN03012817	SAMN08932870	SAMN04014898
	235	SAMN02953024	SAMN07373332	SAMN04572693	SAMN07982026	SAMN08932858	SAMN05858806	SAMN07372688	SAMN08470417	SAMN02906921	SAMN05858806	SAMN03449257	SAMN03031216	SAMN08176455	SAMN03449257	SAMN08024196	SAMN04029108	SAMN08054603	SAMN04014898	SAMN03344561	SAMN04572687	SAMN03031216	SAMN03449257	SAMN04088202	SAMN03449257	SAMN08053346	SAMN04883376	SAMN08470378	SAMN04396912	SAMN06173054	SAMN04521887	SAMN04497994	SAMN04497994	SAMN04497994	SAMN05412457	SAMN05860627	SAMN04883376	SAMN08054946	SAMN05978690	SAMN03449257	SAMN06451984	SAMN07372688	SAMN08734606	SAMN03177401	SAMN07739091	SAMN05858806	SAMN08939839	SAMN03014697	SAMN03480641
	236	SAMN06451418	SAMN03418480	SAMN08054948	SAMN02904571	SAMN03480688	SAMN03449257	SAMN08102680	SAMN06452157	SAMN06920485	SAMN03449257	SAMN06173119	SAMN03115002	SAMN06767790	SAMN07626220	SAMN04253017	SAMN03197868	SAMN04260150	SAMN06173215	SAMN07372694	SAMN04396912	SAMN07373332	SAMN03771694	SAMN05858806	SAMN02843220	SAMN05858806	SAMN06453723	SAMN03169709	SAMN08102647	SAMN04088202	SAMN08627940	SAMN05858806	SAMN03449257	SAMN03449257	SAMN04590540	SAMN03169619	SAMN07448210	SAMN08024196	SAMN03777201	SAMN02843220	SAMN05858809	SAMN05858806	SAMN02729200	SAMN03031216	SAMN08470417	SAMN03014709	SAMN04396912	SAMN02904571	SAMN03418480
	237	SAMN08102647	SAMN04622942	SAMN05858806	SAMN04196787	SAMN08381225	SAMN04253017	SAMN03839260	SAMN03982883	SAMN04158292	SAMN05956096	SAMN03115002	SAMN04440971	SAMN02953024	SAMN03022902	SAMN05956096	SAMN08627938	SAMN07372694	SAMN03733663	SAMN04572691	SAMN02729092	SAMN09104666	SAMN08148421	SAMN08024196	SAMN07599821	SAMN04158288	SAMN05858806	SAMN08299228	SAMN03197760	SAMN05858806	SAMN02953024	SAMN03449257	SAMN03771694	SAMN05956121	SAMN04396912	SAMN08470378	SAMN07372688	SAMN04497994	SAMN04396912	SAMN03771694	SAMN03480622	SAMN03449257	SAMN03449257	SAMN07373332	SAMN06173210	SAMN04253017	SAMN08470417	SAMN04196787	SAMN05275358
	238	SAMN05860627	SAMN03140396	SAMN03449257	SAMN07599798	SAMN04100281	SAMN08054603	SAMN06173054	SAMN03996017	SAMN04590540	SAMN03031216	SAMN08102662	SAMN03198184	SAMN08102653	SAMN03483332	SAMN05292878	SAMN04622942	SAMN08176473	SAMN04572691	SAMN03197623	SAMN06452157	SAMN02953024	SAMN04014898	SAMN02843220	SAMN04244234	SAMN04253017	SAMN03449257	SAMN07982043	SAMN07672571	SAMN04215234	SAMN08102653	SAMN03771694	SAMN04029108	SAMN03104859	SAMN07672571	SAMN05956095	SAMN02597476	SAMN08887231	SAMN06452157	SAMN03031216	SAMD00023457	SAMN08024196	SAMN08054603	SAMN09104666	SAMN04396912	SAMN05603852	SAMN06452157	SAMN08054968	SAMN04633994
	239	SAMN03197672	SAMN02729092	SAMN07372694	SAMN04497994	SAMN08627969	SAMN03115002	SAMN03449257	SAMN08104781	SAMN08627940	SAMN03418480	SAMD00115714	SAMN03418523	SAMN04396912	SAMN08053342	SAMN08054946	SAMN04396912	SAMN03418523	SAMN04497989	SAMN08627940	SAMN03339577	SAMN05301548	SAMD00115714	SAMN08887231	SAMN08176473	SAMN03449257	SAMN04634022	SAMN03197606	SAMN04420780	SAMN05956121	SAMN04396912	SAMN08102680	SAMN03115002	SAMN05292878	SAMN04420780	SAMN02864993	SAMN03839260	SAMN06106852	SAMN08102647	SAMN07738885	SAMN06450793	SAMN03031216	SAMN03771694	SAMN04622942	SAMN06452157	SAMN03449257	SAMN03982883	SAMN04407797	SAMN08987264
	240	SAMN02864993	SAMN08102647	SAMN03115002	SAMN08056486	SAMN05858806	SAMN03480641	SAMN04497994	SAMN06451984	SAMN02953024	SAMN06172863	SAMN03197389	SAMN05412457	SAMN08470417	SAMN07372694	SAMN07249099	SAMN08470417	SAMN04622942	SAMN08381245	SAMN03140396	SAMN03198114	SAMN06451418	SAMN03022902	SAMN03449257	SAMN03480641	SAMN03771694	SAMN07372694	SAMN08102683	SAMN03197132	SAMN08887231	SAMN06144986	SAMN07372694	SAMN03480641	SAMN08887231	SAMN03982883	SAMN08102683	SAMN08627969	SAMN03115002	SAMN03358414	SAMN03115002	SAMN04124436	SAMN03115002	SAMN03197389	SAMN04396912	SAMN03982883	SAMN03115002	SAMN07375476	SAMN08605002	SAMN02953024
	241	SAMN03197343	SAMN03177623	SAMN03068950	SAMN05858806	SAMN05603852	SAMN02953024	SAMN04253017	SAMN05412458	SAMN04396912	SAMN08053342	SAMN04158292	SAMN04521887	SAMN03022906	SAMN06767790	SAMN02693031	SAMN08102647	SAMN04572687	SAMN02953024	SAMN04396912	SAMN05858809	SAMN08470417	SAMN04244236	SAMD00115714	SAMN07249099	SAMN03031216	SAMN03031216	SAMN07156265	SAMN08053345	SAMN03449257	SAMN04622931	SAMN04244234	SAMN03022902	SAMN03197435	SAMN03996017	SAMN04088220	SAMN05858806	SAMN03079669	SAMN03486932	SAMN03197868	SAMN08102683	SAMN08148421	SAMN02906921	SAMN06452157	SAMN06173063	SAMN03097242	SAMN06451984	SAMN08995133	SAMN06090785
	242	SAMN04867884	SAMN04420250	SAMN03097242	SAMN08932869	SAMN08024196	SAMN06451418	SAMN08627969	SAMN08133260	SAMN08470417	SAMN03104884	SAMN03418523	SAMN05978690	SAMN08102647	SAMN02953024	SAMN06452157	SAMN03982883	SAMN06452157	SAMN06451418	SAMN08470417	SAMN05956101	SAMN03401358	SAMN05441416	SAMN03197868	SAMN03197474	SAMN08176455	SAMN06173215	SAMN03357083	SAMN08104781	SAMN03115002	SAMN08801612	SAMN03115002	SAMN05301547	SAMN03480641	SAMN08104781	SAMN06452929	SAMN05956121	SAMN03097242	SAMN03982883	SAMN06173213	SAMN07156265	SAMN05301547	SAMN06451418	SAMN04420250	SAMN03996017	SAMN05301547	SAMN05860627	SAMN06456999	SAMN06173210
	243	SAMN03177637	SAMN03956792	SAMN07450580	SAMN02843220	SAMN04253017	SAMN04396912	SAMN09469345	SAMN09476115	SAMN03022906	SAMN03488004	SAMN08054995	SAMN02953024	SAMN03010426	SAMN06090785	SAMN02641054	SAMN05860627	SAMN03140396	SAMN06329893	SAMN08053345	SAMN06450793	SAMN03777201	SAMN02953024	SAMN02906921	SAMN03944748	SAMN04497989	SAMN03198184	SAMN07974466	SAMN05858809	SAMN03197868	SAMN03861546	SAMN04158284	SAMN08627940	SAMN02906921	SAMN05583813	SAMN05292975	SAMN07599821	SAMN06920485	SAMN05860627	SAMD00115714	SAMN05860639	SAMN03488004	SAMN02870480	SAMN03982883	SAMN03197132	SAMN08176455	SAMN08148389	SAMN07818939	SAMN08470417
	244	SAMN08102683	SAMN03480622	SAMN07626220	SAMN03198087	SAMN03449257	SAMN06144986	SAMN04440971	SAMN03753641	SAMN04622931	SAMN03012817	SAMN02953024	SAMN04978481	SAMN03982883	SAMN04396912	SAMN06172858	SAMN08470378	SAMN07420948	SAMN08470417	SAMN06451984	SAMN09476115	SAMN03982883	SAMN02870480	SAMN07372694	SAMN03197450	SAMN06454769	SAMN08627938	SAMN06706663	SAMN05860627	SAMN03480641	SAMN08104781	SAMN08148421	SAMN02953024	SAMN04029108	SAMN05441353	SAMN08667507	SAMN08024196	SAMN08801629	SAMN04100267	SAMN04158292	SAMN03753641	SAMN02769900	SAMN04396912	SAMN05001847	SAMN04100267	SAMN07420951	SAMN08133260	SAMN08211924	SAMN06451418
	245	SAMN05860639	SAMN05858809	SAMN03197623	SAMN03449257	SAMN08054603	SAMN03197403	SAMN06173215	SAMN06158909	SAMN06452157	SAMN07739091	SAMN04622942	SAMN06452157	SAMN05735028	SAMN06452157	SAMN06451984	SAMN02864993	SAMN06451481	SAMN08102647	SAMN08104781	SAMN08118931	SAMN08093244	SAMN03022906	SAMN02769748	SAMN08102653	SAMN06451418	SAMN02906921	SAMN04191398	SAMN07514126	SAMN03022902	SAMN08357949	SAMN04014898	SAMN03449408	SAMN05412457	SAMN03169619	SAMN07967050	SAMN03449257	SAMN04521887	SAMN08133260	SAMN02720830	SAMN06706663	SAMN02953024	SAMN08470417	SAMN08104781	SAMN08470378	SAMN08801629	SAMN08470378	SAMN08102680	SAMN07672571
	246	SAMN08102645	SAMN05770314	SAMN05978690	SAMN05735016	SAMN08148421	SAMN02872776	SAMN02953024	SAMN06018903	SAMN03358419	SAMN04396912	SAMN06452157	SAMN08470417	SAMN07514126	SAMN03197760	SAMN07372521	SAMN03263087	SAMN03197633	SAMN06172956	SAMN05858809	SAMN08148356	SAMN05860627	SAMN08470417	SAMN08627940	SAMN06672339	SAMN08102653	SAMN08801629	SAMN02870152	SAMN05447748	SAMN03771694	SAMN03421000	SAMN06767790	SAMN05001847	SAMN08627940	SAMN03480622	SAMN04244242	SAMN08176473	SAMN08987264	SAMN05956095	SAMN08627940	SAMN04191398	SAMN03449408	SAMN04622931	SAMN05860627	SAMD00023457	SAMN05301548	SAMN03177637	SAMN04497994	SAMN03982883
	247	SAMN04191398	SAMN04252914	SAMN06451418	SAMN03115002	SAMN02729200	SAMN03197015	SAMN06451418	SAMN08054653	SAMN02983088	SAMN06452157	SAMN03197132	SAMN03982883	SAMN05858809	SAMN06452241	SAMN05751695	SAMN08117217	SAMN03996017	SAMN04420780	SAMN05860627	SAMN02821156	SAMN04100269	SAMN04622931	SAMN02953024	SAMN07739091	SAMN08470417	SAMN08102653	SAMN02641055	SAMN07982043	SAMN08627940	SAMN05956095	SAMN09394272	SAMN03996017	SAMN06451418	SAMN02872774	SAMN03948580	SAMN04014898	SAMN06090785	SAMN03263087	SAMN08939839	SAMN08146088	SAMN04396912	SAMN07672571	SAMN03339577	SAMN08299228	SAMN04622942	SAMN03280432	SAMN04088202	SAMN03861546
	248	SAMN08146088	SAMN05912869	SAMN04396912	SAMN08054946	SAMN07372694	SAMN03996017	SAMN04396912	SAMN08102645	SAMN08104781	SAMN07672571	SAMN04570174	SAMN04100267	SAMN05860627	SAMN04420250	SAMN02864993	SAMN03785010	SAMN03339577	SAMN03982883	SAMN08111303	SAMN04191398	SAMN04124436	SAMN07672571	SAMN06451418	SAMN08470417	SAMN04622931	SAMN05301548	SAMN07503088	SAMN05583848	SAMN06451418	SAMN02864993	SAMN08470417	SAMN08104781	SAMN05301548	SAMN03177637	SAMN03178217	SAMN05441430	SAMN03358414	SAMN08299228	SAMN04396912	SAMN04088220	SAMN08470417	SAMN08102653	SAMN07375476	SAMN09476115	SAMN08470417	SAMN08148356	SAMN03069111	SAMN08104781
	249	SAMD00112928	SAMN08470378	SAMN08470417	SAMN07450626	SAMN03031216	SAMN08104781	SAMN08470417	SAMN04431019	SAMN05858809	SAMN04622939	SAMN08104781	SAMN06172845	SAMN06344230	SAMN07375476	SAMN03263087	SAMN06457145	SAMN03861546	SAMN03861546	SAMN08470378	SAMN08146088	SAMN09395309	SAMN08367699	SAMN04396912	SAMN06172956	SAMN03851014	SAMN08102647	SAMN06330409	SAMN08148356	SAMN04396912	SAMN07572762	SAMN08367699	SAMN05860627	SAMN04396912	SAMN04124436	SAMN04023208	SAMN04396912	SAMN04396912	SAMN08102683	SAMN06451481	SAMN08470380	SAMN03956792	SAMN03982883	SAMN04622939	SAMN08118931	SAMN06452157	SAMN06706663	SAMN04253017	SAMN05858809
	250	SAMN08381236	SAMN02850626	SAMN05735028	SAMN08383101	SAMN04396912	SAMN03480622	SAMN03488009	SAMN08118916	SAMN06454336	SAMN03996017	SAMN05858809	SAMN03197755	SAMN03197015	SAMN03861546	SAMN08102683	SAMN03646990	SAMN02872774	SAMN08104781	SAMN03263087	SAMN04431019	SAMN04942660	SAMN03197132	SAMN08102647	SAMN05447748	SAMN02641054	SAMN05729432	SAMN06111320	SAMN06106879	SAMN08470417	SAMN08117217	SAMN04420250	SAMN05770314	SAMN08470417	SAMN03785010	SAMN04196786	SAMN08102647	SAMN03851014	SAMN03646990	SAMN03197760	SAMN04191397	SAMN03861546	SAMN06451984	SAMD00023457	SAMN03753641	SAMN04978481	SAMN04191398	SAMN03449257	SAMN03395016
	251	SAMN07503088	SAMN04191398	SAMN05860627	SAMN06164065	SAMN06452157	SAMN04252914	SAMN07420948	SAMN07818936	SAMN08054994	SAMN08104781	SAMN02872774	SAMN08102683	SAMN08117217	SAMN03956792	SAMN03449379	SAMN06706663	SAMN08470378	SAMN05858809	SAMN04124436	SAMN06452929	SAMN05860639	SAMN03861546	SAMN08367699	SAMN03982883	SAMN07375476	SAMN03197633	SAMN07967050	SAMN06330409	SAMN08120280	SAMN09476115	SAMN07375476	SAMN04622939	SAMN03022906	SAMN06158909	SAMN09395409	SAMN03197760	SAMN03488009	SAMN06675356	SAMN03197132	SAMN07967050	SAMN08104781	SAMN08104781	SAMN03861546	SAMN08146088	SAMN03982883	SAMN03646990	SAMN03495950	SAMN08299228
	252	SAMN08667507	SAMN02870152	SAMN04100267	SAMN04622942	SAMN06142989	SAMN08133260	SAMN04420250	SAMN08932875	SAMN03197157	SAMN05858809	SAMN03197672	SAMN05860639	SAMN08146088	SAMN05770314	SAMN08118931	SAMN04191398	SAMN08146088	SAMN05860627	SAMN08299228	SAMN05441395	SAMN08049245	SAMN08104781	SAMN04622939	SAMN04622939	SAMN08104781	SAMN08104781	SAMN06455651	SAMN08470380	SAMN08102647	SAMN03197157	SAMN05735028	SAMN03861546	SAMN06329893	SAMN03104867	SAMN05860641	SAMN03861546	SAMN03982883	SAMN04191398	SAMN06451984	SAMN04194063	SAMN06451984	SAMN07597465	SAMN03449471	SAMN09270229	SAMN03996017	SAMN06330409	SAMN03771694	SAMN04124436
	253	SAMN07967050	SAMN06330409	SAMN03263087	SAMN06452157	SAMN07672571	SAMN07420965	SAMN08104781	SAMN04191397	SAMN06018903	SAMN04100267	SAMN07372521	SAMN04191398	SAMN08470380	SAMN06450793	SAMN02769891	SAMN09270229	SAMN02870152	SAMN05441353	SAMN05860639	SAMN06330409	SAMN04191398	SAMN05858809	SAMN03956792	SAMN08104781	SAMN05858809	SAMN05858809	SAMN04196786	SAMN02729280	SAMN03996017	SAMN08049245	SAMN08104781	SAMN08470378	SAMN02872776	SAMN08146088	SAMN03177646	SAMN05447746	SAMN03339577	SAMN08146088	SAMN05858809	SAMN03948580	SAMN04100267	SAMN03198080	SAMN05860639	SAMN07375467	SAMN08104781	SAMN06451973	SAMN03115002	SAMN03197157
	254	SAMN03178217	SAMN08470380	SAMN08117217	SAMN08470417	SAMN04622931	SAMN05294043	SAMN06172845	SAMN07967050	SAMN08054653	SAMN03339577	SAMN08470378	SAMN08146088	SAMN04191397	SAMN03785010	SAMN05333721	SAMN03249369	SAMN06768592	SAMN03389084	SAMN06706663	SAMN08470380	SAMN08146088	SAMN05860627	SAMN05858809	SAMN05858809	SAMN03785010	SAMN07514126	SAMN08667507	SAMN03178217	SAMN08381237	SAMN04191398	SAMN05858809	SAMD00023457	SAMN03982883	SAMN06330409	SAMN08102669	SAMN05860627	SAMN08104781	SAMN06452929	SAMN05860627	SAMN03280174	SAMN02864993	SAMN08470378	SAMN08093263	SAMN07503088	SAMN05860627	SAMN04191397	SAMN03197868	SAMN08146088
	255	SAMN06172844	SAMN08667507	SAMN08102683	SAMN06451984	SAMN06172956	SAMN09476115	SAMN08470378	SAMN03197391	SAMN08102645	SAMN05412458	SAMN08299228	SAMN02870152	SAMN03178217	SAMN03753641	SAMN08470380	SAMN05333721	SAMN08470380	SAMN08470378	SAMN04191398	SAMN08667507	SAMN05956068	SAMN03169619	SAMN04014940	SAMN03169619	SAMN08118931	SAMN04252914	SAMN08470383	SAMN04196786	SAMN02864993	SAMN08146088	SAMN03480622	SAMN03421000	SAMN03996017	SAMN08470380	SAMN06446007	SAMN04100267	SAMN08470378	SAMN06330409	SAMN04088747	SAMN06455651	SAMN03197343	SAMN05384060	SAMN04191398	SAMN06330409	SAMN03197132	SAMN07967050	SAMN07372694	SAMN08118916
	256	SAMN04366520	SAMN03178217	SAMN08146088	SAMN08104781	SAMN06451984	SAMN07599808	SAMN03263087	SAMN03948580	SAMN08470380	SAMN03421000	SAMN08117217	SAMN04088220	SAMN06455651	SAMN08102645	SAMN06454656	SAMN08470380	SAMN04191397	SAMN03072870	SAMN06452929	SAMN07967050	SAMN04431019	SAMN08470378	SAMN05860639	SAMN06173060	SAMN04191398	SAMN08133260	SAMN06173144	SAMN03948580	SAMN08102683	SAMN04622932	SAMN08133260	SAMN04100269	SAMN07375476	SAMN08667507	SAMN03860030	SAMN03395016	SAMN03421000	SAMN08932875	SAMN08133260	SAMN08470383	SAMN07572762	SAMN08102683	SAMN08146088	SAMN03197558	SAMN06094649	SAMN06455651	SAMN03031216	SAMN06330409
	257	SAMN04196786	SAMN04196786	SAMN04325058	SAMN05858809	SAMN09294820	SAMN07974466	SAMN06454336	SAMN02644626	SAMN04191397	SAMN02864993	SAMN08102683	SAMN03339574	SAMN03948580	SAMN08146088	SAMN07967050	SAMN04191397	SAMN04194063	SAMN03287233	SAMN06173218	SAMN08912474	SAMN03389653	SAMN02864993	SAMN03753641	SAMN03197157	SAMN09514290	SAMN08470378	SAMN05860641	SAMN02644626	SAMN08054994	SAMN08470380	SAMN03263087	SAMN08117217	SAMN05860627	SAMN07967050	SAMN08470419	SAMN03079714	SAMN03177637	SAMN06455651	SAMN08470378	SAMN08932883	SAMN08102683	SAMN04191398	SAMN02693892	SAMN08667507	SAMN06330409	SAMN08912474	SAMN08102653	SAMN06111320
	258	SAMN05292974	SAMN03948580	SAMN06330409	SAMN07998576	SAMN05858809	SAMN04191398	SAMN03197203	SAMN04196786	SAMN08133261	SAMN03449471	SAMN08148356	SAMN08667507	SAMN04196786	SAMN04431019	SAMN04622932	SAMN06111320	SAMN04244242	SAMN03785010	SAMN03339574	SAMN03948580	SAMN05333721	SAMN06457145	SAMN04191398	SAMN06706663	SAMN06454610	SAMN03197672	SAMN02603524	SAMN05292974	SAMN04191398	SAMN04191397	SAMN08299228	SAMN02864993	SAMN04622939	SAMN04196786	SAMN08176471	SAMN06330409	SAMN06450793	SAMN08667507	SAMN08299228	SAMN04366520	SAMN03197157	SAMN06330409	SAMN06007541	SAMN04196786	SAMN03197558	SAMN04196786	SAMN04396912	SAMN04867629
	259	SAMN06456117	SAMN02644626	SAMN04191397	SAMN08470378	SAMN05860627	SAMN08102645	SAMN08054994	SAMN08470383	SAMN06454656	SAMN06450793	SAMN02641055	SAMN04196786	SAMN05001808	SAMN05333721	SAMN04196786	SAMN03178217	SAMN03178217	SAMN03104867	SAMN03197558	SAMN04196786	SAMN08470380	SAMN05860639	SAMN05509324	SAMN03104858	SAMN08470380	SAMN03263087	SAMN03495944	SAMN08939826	SAMN02769891	SAMN07967050	SAMN04978492	SAMN08102683	SAMN03197015	SAMN03948580	SAMN04622941	SAMN08133261	SAMN04011437	SAMN04196786	SAMN07375467	SAMN04196786	SAMN06706663	SAMN08470380	SAMN06330409	SAMN08102669	SAMN03178217	SAMN04014465	SAMN06452157	SAMN04196786
	260	SAMN02603524	SAMN08102654	SAMN08912474	SAMN08299228	SAMN02864993	SAMN05956068	SAMN08812794	SAMN09394781	SAMN03197391	SAMN06173120	SAMN08470380	SAMN02983086	SAMN08667507	SAMN04191397	SAMN05292974	SAMN04196786	SAMN06455651	SAMN04191398	SAMN07967050	SAMN06173144	SAMN06111320	SAMN08470380	SAMN04325058	SAMN05956068	SAMN03197391	SAMN03785010	SAMN06173070	SAMN08667507	SAMN05333721	SAMN03178217	SAMN08148356	SAMN06450793	SAMN05412458	SAMN04634023	SAMD00031898	SAMN04191397	SAMN04883361	SAMN03948580	SAMN04622932	SAMN02603524	SAMN02821156	SAMN08667507	SAMN08470380	SAMN02729063	SAMN04196786	SAMN04634023	SAMN03486932	SAMN03948580
	261	SAMN06329888	SAMN08939826	SAMN07375479	SAMN05860639	SAMN03449474	SAMN02641055	SAMN06706663	SAMN08667507	SAMN03948580	SAMN03197157	SAMN08667507	SAMN05592085	SAMN08932883	SAMN06455651	SAMN05292975	SAMN03197558	SAMN04196786	SAMN09514290	SAMN03178217	SAMN03785006	SAMN03197558	SAMN08667507	SAMN07452577	SAMN03249369	SAMN04244242	SAMN04191398	SAMN04252907	SAMN05860641	SAMN08470380	SAMN03948580	SAMN06706663	SAMN06767779	SAMN03263087	SAMN07818936	SAMN08470406	SAMN07967050	SAMN06330409	SAMN08102669	SAMN08932875	SAMN08939826	SAMN09270229	SAMN04196786	SAMN03197558	SAMN02929135	SAMN03948580	SAMN05292974	SAMN04622939	SAMN08102654
	262	SAMN02929135	SAMN08957527	SAMN03948580	SAMN04191398	SAMN08146088	SAMN04325021	SAMN04191398	SAMN07998580	SAMN04366520	SAMN04191398	SAMN04196786	SAMN08932883	SAMN02603524	SAMN04196786	SAMN08667507	SAMN08667507	SAMN08470383	SAMN02641055	SAMN04196786	SAMN02603524	SAMN04196786	SAMN08987257	SAMN06330409	SAMN06330409	SAMN04196786	SAMN02870152	SAMN08523380	SAMN02603524	SAMN04158271	SAMN03198003	SAMN04191398	SAMN09514290	SAMN08148356	SAMN08470383	SAMN02644628	SAMN04158271	SAMN08470380	SAMN03785005	SAMN03339574	SAMN08176475	SAMN06330409	SAMN03948580	SAMN03178217	SAMN05956092	SAMN09394781	SAMN08667507	SAMN03339577	SAMN08667507
	263	SAMN04440979	SAMN02603524	SAMN04196786	SAMN04622932	SAMN06007541	SAMN04191397	SAMD00112928	SAMN06173070	SAMN08470383	SAMN08146088	SAMN03948580	SAMN02603524	SAMN04252907	SAMN04521870	SAMN05001825	SAMN08176475	SAMN03196968	SAMN05441395	SAMN08102654	SAMN08102669	SAMN08667507	SAMN04196786	SAMN08470380	SAMN04191397	SAMN03197558	SAMN05956068	SAMN06111316	SAMN03177646	SAMN09394781	SAMN04196786	SAMN08470380	SAMN08146088	SAMN08366820	SAMN05860641	SAMN08470408	SAMN04196786	SAMN02729280	SAMN03777294	SAMN03197558	SAMN02929135	SAMN04191397	SAMN04266592	SAMN04196786	SAMN03785005	SAMN08667507	SAMN05860641	SAMN08104781	SAMN08470383
	264	SAMN05301545	SAMN03851015	SAMN03197558	SAMN08470380	SAMN08470380	SAMN03197558	SAMN06330409	SAMN06446007	SAMN04196786	SAMN07702431	SAMN03216668	SAMN03177646	SAMN07609103	SAMN03948580	SAMN02603524	SAMN08470419	SAMN08093284	SAMN04622932	SAMN05292975	SAMN04252907	SAMN06330409	SAMN08102654	SAMN02729280	SAMN06455651	SAMN04023208	SAMN04088220	SAMN03197826	SAMN03784996	SAMN04196786	SAMN05292975	SAMN04191397	SAMN06768592	SAMN03197558	SAMN02603524	SAMN08395896	SAMN03198003	SAMN08912474	SAMN08470419	SAMN04196786	SAMN02738239	SAMN03197558	SAMN05001825	SAMN08667507	SAMN04622941	SAMN02603524	SAMN06062374	SAMN08470378	SAMN06173048
	265	SAMN08470419	SAMN02929135	SAMN06450927	SAMN03339574	SAMN03197391	SAMN04196786	SAMN08470380	SAMN04883410	SAMN03197399	SAMN06330409	SAMN03216674	SAMN02929135	SAMN04622941	SAMN08102654	SAMN08102669	SAMN03197826	SAMN03197558	SAMN08667507	SAMN08995137	SAMN05956092	SAMN08102669	SAMN08995137	SAMN03178217	SAMN04196786	SAMN02736904	SAMN07818937	SAMN04014988	SAMN05956092	SAMN04366520	SAMN04286628	SAMN07967050	SAMN08470380	SAMN07967050	SAMN05956092	SAMN03295489	SAMN06451973	SAMN07375479	SAMN04440985	SAMN03948580	SAMN08093281	SAMN04196786	SAMN06173144	SAMN03079703	SAMN03197519	SAMN02929135	SAMN05956092	SAMN08299228	SAMN08801613
	266	SAMN04482309	SAMN05956092	SAMN08667507	SAMN07967050	SAMN07967050	SAMN08102654	SAMN08667507	SAMN06453132	SAMN08667507	SAMN08470380	SAMN08470383	SAMN09062737	SAMN03197826	SAMN08470383	SAMN05956092	SAMN03371453	SAMN08102669	SAMN04196786	SAMN03197399	SAMN06446007	SAMN03449377	SAMN06106878	SAMN04196786	SAMN03948580	SAMN08470383	SAMN06330409	SAMN02644628	SAMN03104855	SAMN08995137	SAMN08667507	SAMN03178217	SAMN04191397	SAMN04196786	SAMN08381300	SAMN03198131	SAMN08470383	SAMN04366520	SAMN04482309	SAMN08667507	SAMN03197362	SAMN08102654	SAMN05860641	SAMN03785006	SAMN08470406	SAMN06173162	SAMN04038441	SAMN03287233	SAMN06173150
	267	SAMN03144973	SAMN07523112	SAMN03197362	SAMN04196786	SAMN04196786	SAMN08939826	SAMN07967050	SAMN03371453	SAMN02603524	SAMN04191397	SAMN08102654	SAMN09270542	SAMN06077115	SAMN06450927	SAMN02769673	SAMN02644628	SAMN02738239	SAMN08470383	SAMN06173144	SAMN08627989	SAMN05956092	SAMN08470383	SAMN03948580	SAMN08939826	SAMN08667507	SAMN06455651	SAMN06077115	SAMN09270542	SAMN08667507	SAMN06329888	SAMN03948580	SAMN07967050	SAMN03948580	SAMN09270542	SAMN06173106	SAMN08102654	SAMN04196786	SAMN08470406	SAMN05956092	SAMN05447777	SAMN08667507	SAMN02603524	SAMN02603524	SAMN06077115	SAMN06446007	SAMN09062737	SAMN06173120	SAMN02929135
	268	SAMN03197826	SAMN04892752	SAMN06173150	SAMN03777286	SAMN04366520	SAMN06450927	SAMN04196786	SAMN08470406	SAMN06173150	SAMN07967050	SAMN03165121	SAMN07725779	SAMN08470408	SAMN08667507	SAMN06453455	SAMN06077115	SAMN06019650	SAMN02603524	SAMN05001969	SAMN02741459	SAMN06446007	SAMN08801613	SAMN03464282	SAMN08667507	SAMN08102669	SAMN03178217	SAMN08470408	SAMN05301545	SAMN08102669	SAMN08102669	SAMN04366520	SAMN06454656	SAMN08102654	SAMN06077115	SAMN02937302	SAMN07982062	SAMN08102654	SAMN08118917	SAMN09062737	SAMN06697573	SAMN03197399	SAMN08102669	SAMN08102669	SAMN08470408	SAMN06457349	SAMN09270542	SAMN06706663	SAMN05956092
	269	SAMN08470406	SAMN09270542	SAMN04978485	SAMN08102654	SAMN07420942	SAMN08667507	SAMN04521870	SAMN06077115	SAMN09270542	SAMN03178217	SAMN03449377	SAMN08470406	SAMN08335225	SAMN03785006	SAMN03480687	SAMN08470408	SAMN04366512	SAMN05001821	SAMN02603524	SAMN09270542	SAMN09270542	SAMN05006670	SAMN03197558	SAMN04158376	SAMN09062737	SAMN04196786	SAMN03295489	SAMN08470419	SAMN02729063	SAMN05956092	SAMN04196786	SAMN06455651	SAMN05292974	SAMN03295489	SAMN03019910	SAMN03197558	SAMN04158748	SAMN07501686	SAMN09270542	SAMN06453132	SAMN02603524	SAMN05956067	SAMN02929135	SAMN07501686	SAMN03197728	SAMN08470419	SAMN08146088	SAMN09270542
	270	SAMN08395896	SAMN04366512	SAMN06446007	SAMN06450927	SAMN08667507	SAMN05578087	SAMN03948580	SAMN08470408	SAMN07725780	SAMN04196786	SAMN03860030	SAMN03031299	SAMN03169672	SAMN05578087	SAMN05301545	SAMN03295489	SAMN03860030	SAMN03785005	SAMN03449377	SAMN07725780	SAMN03197261	SAMN03840868	SAMN08667507	SAMN03280223	SAMN02738239	SAMN03948580	SAMN08102675	SAMN03860030	SAMN08627989	SAMN03334897	SAMN08470383	SAMN04023208	SAMN08470383	SAMN08102675	SAMN04440961	SAMN03197399	SAMN03197558	SAMN03019910	SAMN02867633	SAMN07350485	SAMN02886895	SAMN04457466	SAMN04892752	SAMN04075796	SAMN05301545	SAMN07739075	SAMN03104858	SAMN04366512
	271	SAMN03495959	SAMN08470419	SAMN09270542	SAMN08470383	SAMN02603524	SAMN08176475	SAMN08470383	SAMN04420759	SAMN08470419	SAMN08667507	SAMN08470419	SAMN05583812	SAMN02990644	SAMN09270542	SAMN03197826	SAMN06457324	SAMN08470419	SAMN08470419	SAMN03334897	SAMN08470419	SAMN06077115	SAMN05956092	SAMN06329888	SAMN08176475	SAMN03785005	SAMN08939826	SAMN04421185	SAMN03144973	SAMN07725780	SAMN06452096	SAMN02736904	SAMN04366520	SAMN08667507	SAMN06173106	SAMN06457324	SAMN06697573	SAMN08667507	SAMN06173220	SAMN06077115	SAMN07725779	SAMN05956092	SAMN06453132	SAMN09270542	SAMN08919088	SAMN03777294	SAMN03168300	SAMN04088220	SAMN08470419
	272	SAMN04046665	SAMN04622941	SAMN03197826	SAMN08667507	SAMN03851015	SAMN05956092	SAMN05860641	SAMN06173207	SAMD00031898	SAMN05001808	SAMN06457280	SAMN03295489	SAMN08743199	SAMN07739075	SAMN04014988	SAMN08470385	SAMN06697573	SAMN08176471	SAMN05956067	SAMN02996616	SAMN08118917	SAMN03197728	SAMN05956092	SAMN06173162	SAMN09270542	SAMN08049237	SAMN08470385	SAMN03371453	SAMD00031898	SAMN09270542	SAMN08667507	SAMN04196786	SAMN05001969	SAMN03067422	SAMN08470385	SAMN02996616	SAMN02929135	SAMN03449494	SAMN08470408	SAMN03197826	SAMN03851015	SAMN03197826	SAMN04622941	SAMN06173106	SAMN06453132	SAMN03197261	SAMN03197391	SAMN04883410
	273	SAMN07501686	SAMN04014862	SAMN02644628	SAMN08102669	SAMN05956092	SAMN03197728	SAMN02603524	SAMN03197885	SAMN03197826	SAMN08801613	SAMN03197621	SAMN03198131	SAMN08470387	SAMN07450571	SAMN08470406	SAMN08470387	SAMN03168300	SAMN03197826	SAMN09270542	SAMN07725779	SAMN04883396	SAMN08627989	SAMN03334897	SAMN02929135	SAMN05301545	SAMN08667507	SAMN07450632	SAMN08470406	SAMN08470406	SAMN07609103	SAMN08102669	SAMN03097241	SAMN02603524	SAMN09273504	SAMN07739086	SAMN04014988	SAMN03168300	SAMN08470385	SAMN03295489	SAMN04883396	SAMN09270542	SAMN03295489	SAMN08470419	SAMN02937302	SAMN03197826	SAMN06756669	SAMN08093259	SAMN08470406
	274	SAMN03295489	SAMN07501686	SAMN06077115	SAMN05956092	SAMN07725780	SAMN06173117	SAMN06062374	SAMN03455333	SAMN09435824	SAMN08102669	SAMN08102675	SAMN06451894	SAMN06174241	SAMN06756669	SAMN06077115	SAMN03115004	SAMN03197261	SAMN03197621	SAMN08470419	SAMN06756669	SAMN07501686	SAMD00031898	SAMN06446007	SAMN02738239	SAMN02944835	SAMN07982062	SAMN07597788	SAMN06077115	SAMN08395896	SAMN07739075	SAMN05956092	SAMN08667507	SAMN03784996	SAMN08470387	SAMN03115004	SAMN08470408	SAMN03197826	SAMN08470387	SAMN07599819	SAMN08395896	SAMN08470419	SAMN07501686	SAMN07739075	SAMN09273504	SAMN09104938	SAMN06077115	SAMN07967050	SAMN06077115
	275	SAMN03019910	SAMN02937302	SAMN03154060	SAMN03480687	SAMN06453132	SAMN08470406	SAMN05956092	SAMN04883374	SAMN06077115	SAMN02769673	SAMN08470408	SAMN02949640	SAMN07450632	SAMN03144973	SAMN08470408	SAMN08523382	SAMN08470406	SAMN03295489	SAMN03197826	SAMN08470406	SAMN08395896	SAMN03197826	SAMN03860030	SAMN09270542	SAMD00031898	SAMN02603524	SAMN03940593	SAMN07609103	SAMN03295489	SAMN07450571	SAMN04440979	SAMN02603524	SAMN04440979	SAMN08148407	SAMN05935553	SAMN04420759	SAMN06077115	SAMN03115004	SAMN03776039	SAMN07501686	SAMN08176471	SAMN06111319	SAMN06453132	SAMN08470385	SAMN08470408	SAMN08470408	SAMN04196786	SAMN08470408
	276	SAMN02949640	SAMN03019910	SAMN03067422	SAMN07609103	SAMN08176471	SAMN06077115	SAMN03197728	SAMN04260148	SAMN08470408	SAMN06446007	SAMN03295489	SAMN04883374	SAMN05935553	SAMN06077115	SAMN08335225	SAMN08148407	SAMN06077115	SAMN07501686	SAMN09294815	SAMN06077115	SAMN06173106	SAMN04440950	SAMN08470419	SAMN08470419	SAMN03144973	SAMN05956092	SAMN08470411	SAMN02999504	SAMN07501686	SAMN08470408	SAMN06457349	SAMN08102669	SAMN09270542	SAMN09394558	SAMN07109650	SAMN07501686	SAMN08470408	SAMN04168595	SAMN06172970	SAMN08102675	SAMN07725779	SAMN03169672	SAMN03455333	SAMN08148354	SAMN03295489	SAMN07501686	SAMN05292975	SAMN02644628
	277	SAMN04883374	SAMN08470385	SAMN06688238	SAMN04622941	SAMN06077115	SAMN08395896	SAMN08470419	SAMN03295489	SAMN03169672	SAMN06111316	SAMN05590414	SAMN08470385	SAMN03197303	SAMN08470408	SAMN09394358	SAMN08148402	SAMN08470408	SAMN03776039	SAMN04883396	SAMN04622941	SAMN02641051	SAMN03019910	SAMN07739075	SAMN08176471	SAMN03197826	SAMN04038441	SAMN06140070	SAMN03197885	SAMN03140184	SAMN03295489	SAMN08470419	SAMN05956092	SAMN08470419	SAMN03940593	SAMN07375478	SAMN03295489	SAMN07501686	SAMN07572760	SAMN08470385	SAMN06451124	SAMN04570263	SAMN06453145	SAMN08470408	SAMN03115004	SAMN06173220	SAMN05590414	SAMN08667507	SAMN07501686
	278	SAMN06329898	SAMN08470387	SAMN03115004	SAMN05447777	SAMN03295489	SAMN04046665	SAMN04883410	SAMN02937302	SAMN04883374	SAMN06697573	SAMN07811413	SAMN05877647	SAMN02676621	SAMN08118917	SAMN02990644	SAMN06842170	SAMN04046665	SAMN02937302	SAMN08470408	SAMD00031898	SAMN03140184	SAMN05590426	SAMN02996616	SAMN03197826	SAMN08470406	SAMN04366512	SAMN03197217	SAMN08470385	SAMN03104871	SAMN06173046	SAMN03197826	SAMN09062737	SAMN06077115	SAMN06473660	SAMN07137593	SAMN04421185	SAMN03295489	SAMN03940593	SAMN08470387	SAMN06688238	SAMN08470406	SAMN03067422	SAMN07501686	SAMN09394357	SAMN08470385	SAMN03449378	SAMN08470383	SAMN03198131
	279	SAMN08470387	SAMN03115004	SAMN02676621	SAMN08470406	SAMN03140184	SAMN06173207	SAMN08470406	SAMN08470385	SAMN02990644	SAMN05447777	SAMN06457324	SAMN03115004	SAMN06842170	SAMN07501686	SAMN04420280	SAMN08148423	SAMN08118917	SAMN04044610	SAMN03031299	SAMN07501686	SAMN08627969	SAMN02990644	SAMN06697573	SAMN02867633	SAMN03197621	SAMN06697573	SAMN03784989	SAMN08470387	SAMN02949640	SAMN06688238	SAMN08470406	SAMN07725780	SAMN03031299	SAMN05977976	SAMN04014869	SAMN02937302	SAMN08102675	SAMN03449217	SAMN07109650	SAMN08470385	SAMN06077115	SAMN07235949	SAMN03295489	SAMN03079704	SAMN08470387	SAMN03449494	SAMN02603524	SAMN03295489
	280	SAMN07109650	SAMN08743204	SAMN06842170	SAMN06077115	SAMN02937302	SAMN03295489	SAMN08395896	SAMN03197382	SAMN08470387	SAMN03197826	SAMN03197595	SAMN04014869	SAMN08470411	SAMN08102675	SAMN08470387	SAMN03784989	SAMN07501686	SAMN08523382	SAMN07501686	SAMN04421185	SAMN08148354	SAMN08627969	SAMN06077115	SAMN06077115	SAMN08470408	SAMN07811415	SAMN04158279	SAMN03079704	SAMN03449494	SAMN05877639	SAMN08335225	SAMN08470419	SAMN08335225	SAMN08744334	SAMN06473660	SAMN09206382	SAMN04421185	SAMN07974484	SAMN08812799	SAMN08523382	SAMD00031898	SAMN03197862	SAMN03140184	SAMN03940593	SAMN08523382	SAMN08054604	SAMN02929135	SAMN08470387
	281	SAMN03495934	SAMN06473660	SAMN03371454	SAMN08470408	SAMN02641061	SAMN05190064	SAMN03295489	SAMN04014869	SAMN07109650	SAMN03295489	SAMN08470387	SAMN08148419	SAMD00083912	SAMN06174241	SAMN04574071	SAMN03449217	SAMN03197826	SAMN07109650	SAMN05877640	SAMN03104871	SAMN08470387	SAMN08743199	SAMN03295489	SAMN03295489	SAMN03031299	SAMN08118917	SAMN05356867	SAMN03940593	SAMN08054947	SAMN08470385	SAMN07501686	SAMD00031898	SAMN07501686	SAMN05356867	SAMN06812673	SAMN03449494	SAMN08932872	SAMN05356867	SAMN03940593	SAMN06842170	SAMN08335225	SAMN08523382	SAMN04570193	SAMN03076169	SAMN04168595	SAMN03940593	SAMN06446007	SAMN08814548
	282	SAMN03940593	SAMN03197217	SAMN03076169	SAMN07501686	SAMN04570193	SAMN03067422	SAMN08335225	SAMN03940593	SAMN08148423	SAMN06887342	SAMN03115004	SAMN06842170	SAMN07450667	SAMN08470385	SAMN04634034	SAMN06812673	SAMN06688238	SAMN08567242	SAMN03449254	SAMN08470385	SAMN07739086	SAMN08470385	SAMN08102675	SAMN07501686	SAMN07501686	SAMN08470408	SAMN07974484	SAMN06842170	SAMN08470387	SAMN03115004	SAMN02641061	SAMN03197826	SAMN03295489	SAMN05853039	SAMN03177644	SAMN08470385	SAMN08470385	SAMN08103045	SAMN06842170	SAMN02729082	SAMN03295489	SAMN03940593	SAMN03067422	SAMN08470411	SAMN03488013	SAMN06842170	SAMN09270542	SAMN07109650
	283	SAMN06842170	SAMN02729082	SAMN08148423	SAMN06172970	SAMN02990644	SAMN08743199	SAMN03067422	SAMN08801537	SAMN02729082	SAMN06820767	SAMN03495934	SAMN08470411	SAMN06173174	SAMN05163881	SAMN07572760	SAMN07974484	SAMN08470385	SAMN08148419	SAMN09273504	SAMN08470387	SAMN07998593	SAMN08054947	SAMN05190064	SAMN04440961	SAMN04421185	SAMN09395594	SAMN03737789	SAMN08470411	SAMN08523382	SAMN08093730	SAMN08054604	SAMN08470406	SAMN06173106	SAMN08146093	SAMN05356867	SAMN03495934	SAMN08470387	SAMN02934149	SAMN08470411	SAMN06027862	SAMN08102675	SAMN06842170	SAMN08470385	SAMN06473660	SAMN08628411	SAMN08470411	SAMN04440985	SAMN05735010
	284	SAMN08470411	SAMN03143391	SAMN03940593	SAMN03019910	SAMN08743199	SAMN08470385	SAMN06457324	SAMN06473660	SAMN06473660	SAMN08470385	SAMN03940593	SAMN03940593	SAMN03940593	SAMN03197595	SAMN06158407	SAMN05356867	SAMN07375478	SAMN08148425	SAMN08470385	SAMN03115004	SAMN08054604	SAMN03115004	SAMN06174241	SAMN08470385	SAMN04978486	SAMN07501686	SAMN05853039	SAMN03197217	SAMN03115004	SAMN08470411	SAMN08470385	SAMN08470408	SAMN04421185	SAMN03115003	SAMN03766023	SAMN03940593	SAMN05950790	SAMN05590422	SAMN08054950	SAMN07450569	SAMN07375478	SAMN03449362	SAMN08148419	SAMN06812673	SAMN08148402	SAMN08054950	SAMN08176471	SAMN04014869
	285	SAMN05590413	SAMN08054950	SAMN04366500	SAMN03115004	SAMN08470385	SAMN08628411	SAMN03449494	SAMN05977976	SAMN05956064	SAMN07998593	SAMN03198002	SAMN07137593	SAMN05356867	SAMN03495934	SAMN03013105	SAMN06173103	SAMN03115004	SAMN08470411	SAMN03115004	SAMN07109650	SAMN08148419	SAMN05935553	SAMN08470387	SAMN08470387	SAMN06174245	SAMN08470385	SAMN05729423	SAMN08148423	SAMN03940593	SAMN04883367	SAMN08470387	SAMN06173106	SAMN08102675	SAMN08470400	SAMN03737789	SAMN03371454	SAMN04574071	SAMN08146093	SAMN06473660	SAMN05356867	SAMN03115004	SAMN06140070	SAMN03197746	SAMN03449379	SAMN08470411	SAMN06473660	SAMN08470406	SAMN08148419
	286	SAMN05356867	SAMN03766023	SAMN05356867	SAMN03940593	SAMN03940593	SAMN03371454	SAMN03115004	SAMN06111856	SAMN05356867	SAMN05163891	SAMN08148423	SAMN06473660	SAMN04366500	SAMN05190067	SAMN03940593	SAMN03198187	SAMN03940593	SAMN03940593	SAMN05935553	SAMN08148407	SAMN03197074	SAMN07597788	SAMN03764475	SAMN03115004	SAMN08932872	SAMN08470387	SAMN03115003	SAMN09227299	SAMN08470411	SAMN03177644	SAMN08523382	SAMN04574071	SAMN03449494	SAMN05188441	SAMN05853039	SAMN08093730	SAMN08148425	SAMN05860638	SAMN06027862	SAMN06344198	SAMN05735010	SAMN06473660	SAMN06473660	SAMN03197074	SAMN03940593	SAMN09227299	SAMN08102675	SAMN06842170
	287	SAMN03766023	SAMN05356867	SAMN03766023	SAMN06842170	SAMN06842170	SAMN08470411	SAMN07109650	SAMN07735254	SAMN07599803	SAMN03940593	SAMN02729082	SAMN05356867	SAMN04867631	SAMN03940593	SAMN06842170	SAMN05853039	SAMN03331943	SAMN06812673	SAMN08148402	SAMN08148402	SAMN07974484	SAMN03079704	SAMN03115004	SAMN03940593	SAMN08470385	SAMN07572760	SAMN04420272	SAMN02870482	SAMN04883367	SAMN06473660	SAMN03495934	SAMN05935553	SAMN04420280	SAMN04125838	SAMN08146093	SAMN05977976	SAMD00083912	SAMN03177616	SAMN08744334	SAMN04158318	SAMN08567242	SAMN06812673	SAMN07974484	SAMN05356867	SAMN03449217	SAMN07599822	SAMN03295489	SAMN08470411
	288	SAMN03737789	SAMN06173208	SAMN06812673	SAMN08470411	SAMN08054950	SAMN06027862	SAMN08148423	SAMN04366500	SAMN03766023	SAMN08470411	SAMN06473660	SAMN06344198	SAMN03200206	SAMN06842170	SAMN06473660	SAMN05271497	SAMN05356867	SAMN05956064	SAMN06842170	SAMN03940593	SAMN03766023	SAMN08148425	SAMN07450632	SAMN06842170	SAMN07739086	SAMN03495934	SAMN06027862	SAMN05356867	SAMN06329894	SAMN04158279	SAMN03940593	SAMN07572760	SAMN05163881	SAMN08148420	SAMN03115003	SAMN03784989	SAMN08470411	SAMN06344198	SAMN05356867	SAMN04625558	SAMN08381212	SAMN08744334	SAMN05356867	SAMN03766023	SAMN08054950	SAMN05356867	SAMN06111319	SAMN03940593
	289	SAMN03449405	SAMN06027862	SAMN05853039	SAMN03856105	SAMN03143391	SAMN07672502	SAMN05977976	SAMN05356867	SAMN08148394	SAMN06812673	SAMN03143391	SAMN05271497	SAMN08176459	SAMN08470411	SAMN08054950	SAMN08176459	SAMN05729423	SAMN03766023	SAMN08470411	SAMN06842170	SAMN05356867	SAMN03940593	SAMN03079704	SAMN08470411	SAMN03115004	SAMN08093269	SAMN03358418	SAMN06344198	SAMN06812673	SAMN05356867	SAMN06812673	SAMN08148407	SAMN07739086	SAMN08470377	SAMN05271497	SAMN03766023	SAMN06473660	SAMN03774844	SAMN03766023	SAMN06172854	SAMN08054950	SAMN05356867	SAMN08103045	SAMN03339565	SAMN06473660	SAMN07974484	SAMN04260148	SAMN06812673
	290	SAMN06111318	SAMN08146093	SAMN08146093	SAMN06473660	SAMN04158279	SAMN05356867	SAMN07599800	SAMN03766023	SAMN08146093	SAMN03177644	SAMN07450569	SAMN08102646	SAMN06027862	SAMN03076169	SAMN03856105	SAMN08042341	SAMN06344198	SAMN05356867	SAMN06473660	SAMN08470411	SAMN06173208	SAMN03449362	SAMN04931812	SAMN06812673	SAMN08523382	SAMN06842170	SAMN03861545	SAMN04158747	SAMN03766023	SAMN07974484	SAMN04366500	SAMN06329894	SAMN03940593	SAMN08512319	SAMN02795937	SAMN05356867	SAMN06173174	SAMN04430995	SAMN04521869	SAMN08102646	SAMN07974484	SAMN08743200	SAMN08743200	SAMN05853039	SAMN05356867	SAMN07672502	SAMN08470387	SAMN04158279
	291	SAMN03115003	SAMN05860638	SAMN05860638	SAMN06812673	SAMN05356867	SAMN03766023	SAMN06473660	SAMN06344198	SAMN05860638	SAMN04158279	SAMN05356867	SAMN02795937	SAMN08470400	SAMN03449362	SAMN07735254	SAMD00078033	SAMN05853039	SAMN07974484	SAMN05356867	SAMD00083912	SAMN05853039	SAMN03784989	SAMN06158407	SAMN03177644	SAMN08470411	SAMN06473660	SAMN08470377	SAMN05853039	SAMN05356867	SAMN04158747	SAMN05956064	SAMN06812673	SAMN08470411	SAMN02737436	SAMN02737436	SAMN03339565	SAMN06027862	SAMN08148420	SAMN05853039	SAMN08470400	SAMN03766023	SAMN05853039	SAMN03737789	SAMN06344198	SAMN06027862	SAMN06344198	SAMN03115004	SAMN05356867
	292	SAMN05860638	SAMN06111318	SAMN03079706	SAMN07974484	SAMN06173103	SAMN08103045	SAMN05356867	SAMN05853039	SAMN07974484	SAMN03766023	SAMN03766023	SAMN03160554	SAMN02795937	SAMN06473660	SAMN04158279	SAMN06344198	SAMN08146093	SAMN08627940	SAMN03737789	SAMN06473660	SAMN06173143	SAMN04253181	SAMN06473660	SAMD00115686	SAMN06140070	SAMN06027862	SAMN08814547	SAMN08146093	SAMN03198187	SAMN06027862	SAMN03766023	SAMN07974484	SAMN02870482	SAMN03861545	SAMN08470377	SAMN05853039	SAMN05356867	SAMN05504479	SAMN03737789	SAMN02795937	SAMN05356867	SAMN05271497	SAMN06344198	SAMN03115003	SAMN05853039	SAMN03216667	SAMN08148402	SAMN03766023
	293	SAMN02737436	SAMN08102646	SAMN08470400	SAMN05356867	SAMN08146093	SAMN04090424	SAMN03766023	SAMN08146093	SAMN03449256	SAMN05356867	SAMN03737789	SAMN07795048	SAMN04244235	SAMN04158279	SAMN05356867	SAMN03851016	SAMN08176459	SAMN03012823	SAMN04625558	SAMN06812673	SAMN04420272	SAMN06027862	SAMN07974484	SAMN05956064	SAMN06473660	SAMN04867638	SAMN06450697	SAMN03115003	SAMN05853039	SAMN02693031	SAMN05356867	SAMN05356867	SAMN05356867	SAMN06159664	SAMN04158281	SAMN08146093	SAMN03737789	SAMN02737436	SAMN08102646	SAMN02996354	SAMN04521869	SAMN03115003	SAMN03115003	SAMN02471867	SAMN08146093	SAMN08102646	SAMN08470411	SAMN08176469
	294	SAMN08470377	SAMN02996354	SAMN07350487	SAMN03766023	SAMN08102646	SAMN05271497	SAMN03198187	SAMN09435824	SAMN08470400	SAMN03198187	SAMN05853039	SAMN08148420	SAMN08148388	SAMN05356867	SAMN04521869	SAMN03861545	SAMN03177616	SAMN03079725	SAMN08146093	SAMN07672502	SAMN03249366	SAMN03766023	SAMN05356867	SAMN03766023	SAMN06812673	SAMN05356867	SAMN04158375	SAMN03774844	SAMN03737789	SAMN08102646	SAMN03339565	SAMN03488023	SAMN03766023	SAMN07196159	SAMN02872795	SAMN06172854	SAMN03115003	SAMN08366463	SAMN07350487	SAMN04440967	SAMN06767793	SAMN03197372	SAMN03197239	SAMN08848070	SAMN05860638	SAMN06027862	SAMN07974484	SAMN06173103
	295	SAMN04158281	SAMN03197104	SAMN08470377	SAMN05853039	SAMN02996354	SAMN04254539	SAMN05510455	SAMN03198108	SAMN02795937	SAMN05853039	SAMN05271497	SAMN04622934	SAMN08470377	SAMN07974484	SAMN04158318	SAMN08470377	SAMN08102646	SAMN02795937	SAMN06172854	SAMN05356867	SAMN05729423	SAMN05356867	SAMN06344198	SAMN08744334	SAMN07974484	SAMN07672502	SAMN03766020	SAMN06027862	SAMN04254539	SAMN03198108	SAMN07178060	SAMN08366822	SAMN04521869	SAMN08102643	SAMN03860035	SAMN06344198	SAMN05860638	SAMN06159664	SAMN03160554	SAMN08470377	SAMN08176459	SAMN03079725	SAMN02795937	SAMN03491119	SAMN03115003	SAMN02737436	SAMN05356867	SAMN08146093
	296	SAMN04622934	SAMN03160554	SAMN06454005	SAMN05271497	SAMN05792599	SAMN06344198	SAMN08146093	SAMN02795937	SAMN08148388	SAMN08146093	SAMN03851016	SAMN02737436	SAMN06159664	SAMN04158318	SAMN05853039	SAMN04099184	SAMN03197372	SAMN04440967	SAMN06767796	SAMN05504489	SAMN06344198	SAMN06173208	SAMN06173143	SAMN05356867	SAMN05356867	SAMN05271497	SAMN04075795	SAMN08470400	SAMN02471867	SAMN02737436	SAMN08176459	SAMN05853039	SAMN05853039	SAMN03766020	SAMN06159664	SAMN03449256	SAMN09395229	SAMN03861545	SAMN02737436	SAMN02737436	SAMN03197372	SAMN09294824	SAMN03491119	SAMN08470377	SAMN08102646	SAMN08470377	SAMN03197247	SAMN03115003
	297	SAMN08932851	SAMN03861545	SAMN03860035	SAMN08146093	SAMN08470377	SAMN03449256	SAMN05271497	SAMN04125838	SAMN02737436	SAMN07974484	SAMN08160788	SAMN06159664	SAMN03079665	SAMN03339565	SAMN08146093	SAMN03079665	SAMN03197661	SAMN02737436	SAMN02737436	SAMN03197104	SAMN03197372	SAMN06344198	SAMN04420272	SAMN07974484	SAMN08103045	SAMN08848070	SAMN06130965	SAMN07811414	SAMN03197661	SAMN08470377	SAMN03177640	SAMN05860638	SAMN08146093	SAMN07452560	SAMN04978496	SAMN08470400	SAMN08470400	SAMN08102643	SAMN08470377	SAMN06075434	SAMN04076430	SAMN04430995	SAMN02737436	SAMN06173156	SAMN02795937	SAMN03389651	SAMN08146093	SAMN05860638
	298	SAMN07450616	SAMN08470377	SAMN04420771	SAMN08176459	SAMN03401361	SAMD00051619	SAMN08042341	SAMN07795048	SAMN03861545	SAMN08042341	SAMN03160554	SAMN08102651	SAMN02728055	SAMN06344198	SAMN08176459	SAMN03766020	SAMN08470377	SAMN07811416	SAMN03861545	SAMN06767796	SAMN03197661	SAMN08146093	SAMN08102646	SAMN06344198	SAMN06344198	SAMN02737436	SAMN04014890	SAMN03160554	SAMN04244235	SAMN06767782	SAMN06344198	SAMN06172854	SAMN03115003	SAMN08054980	SAMN08102643	SAMN04244235	SAMN02737436	SAMN03766020	SAMN03861545	SAMN03160554	SAMN02737436	SAMN08470377	SAMN04622934	SAMN08512319	SAMN02737436	SAMN07811416	SAMN04244235	SAMN04420272
	299	SAMN08102643	SAMN03197116	SAMN06130965	SAMN08102646	SAMN06454005	SAMN02795937	SAMN03449256	SAMN02737436	SAMN06173156	SAMN03197325	SAMN02737436	SAMN02795942	SAMN04075795	SAMN03115003	SAMN03177640	SAMN04219563	SAMN07811416	SAMN03860035	SAMN04158281	SAMN03198108	SAMN08366463	SAMN04158747	SAMN08470400	SAMN03115003	SAMN05853039	SAMN03196965	SAMN06173107	SAMN08470377	SAMN02795937	SAMN08102643	SAMN08470400	SAMN06173149	SAMN06344229	SAMN03766018	SAMN03766020	SAMN04076430	SAMN03861545	SAMN07572763	SAMN05792599	SAMN03891658	SAMN08512319	SAMN04252886	SAMN08814546	SAMN02737436	SAMN08470377	SAMN07452560	SAMN03160554	SAMN06173149
	300	SAMN04219563	SAMN03449229	SAMN08111300	SAMN04244235	SAMN08102651	SAMN03160554	SAMN02795937	SAMN03861545	SAMN03449608	SAMN02737436	SAMN07739065	SAMN08111300	SAMN03449418	SAMN06172854	SAMN07974484	SAMN02943872	SAMN03737802	SAMN06159664	SAMN02728055	SAMN04440967	SAMN07739065	SAMN03197104	SAMN04244235	SAMN03851016	SAMN06173143	SAMN08512319	SAMN06172849	SAMN04622934	SAMN03160554	SAMN03766020	SAMN02795937	SAMN03197239	SAMN04442370	SAMN08470405	SAMN07998577	SAMN02737436	SAMN02767132	SAMN06767782	SAMN07450616	SAMN08102651	SAMN04099184	SAMN08366463	SAMN03860035	SAMN03401361	SAMN03861545	SAMN02767132	SAMN08470377	SAMN08102646
	301	SAMN03456001	SAMN06450697	SAMN06455906	SAMN03079725	SAMN06173107	SAMN02737436	SAMN07795048	SAMN03160554	SAMN08512319	SAMN07420944	SAMN03142838	SAMN08054980	SAMN06455906	SAMN08102646	SAMN03774844	SAMN06450665	SAMN05001809	SAMN08102651	SAMN03766020	SAMN08932851	SAMN06457329	SAMN08470400	SAMN03491119	SAMN03449256	SAMN08102646	SAMN02870483	SAMN08470405	SAMN06159664	SAMN02737436	SAMN09206383	SAMN04440967	SAMN03160554	SAMN08470400	SAMN03982941	SAMN03349521	SAMN08470377	SAMN06159664	SAMN06455906	SAMN06159664	SAMN07450634	SAMN03737802	SAMN03766020	SAMN07452560	SAMN08102651	SAMN06450697	SAMN06159664	SAMN09206380	SAMN02874036
	302	SAMN03766018	SAMN03766020	SAMN04440978	SAMN04125838	SAMN06172849	SAMN08470377	SAMN02737436	SAMN06159664	SAMN08102651	SAMN04325052	SAMN06159664	SAMN02736910	SAMN03480683	SAMN08470400	SAMN08148388	SAMN04158274	SAMN06173107	SAMD00089464	SAMN04621681	SAMN07450616	SAMN06159664	SAMN02737436	SAMN08470377	SAMN04158747	SAMN06173128	SAMN05384208	SAMN08054980	SAMN03197764	SAMN08470377	SAMN03349521	SAMN02737436	SAMN02737436	SAMN03358418	SAMN06925304	SAMN04014890	SAMN06344229	SAMN05715224	SAMN08470405	SAMN03142838	SAMN03766020	SAMN06451892	SAMN04014890	SAMN03766020	SAMN08102643	SAMN08102651	SAMN03891658	SAMN03737802	SAMN02737436
	303	SAMN08470405	SAMN08111300	SAMN08470405	SAMN08148420	SAMN03449418	SAMN06159664	SAMN03861545	SAMN08102643	SAMN08054980	SAMN06450665	SAMN08380934	SAMN03766018	SAMN06925304	SAMN03198108	SAMN08148420	SAMN08470405	SAMN03197376	SAMN03766018	SAMN04014890	SAMN03891658	SAMN08102651	SAMN08470377	SAMN02737436	SAMN02795937	SAMN08470400	SAMN06159664	SAMN06925304	SAMN08111300	SAMN06159664	SAMN03495949	SAMN03160554	SAMN08470377	SAMN08470377	SAMN07609119	SAMN06164060	SAMN03449608	SAMN03766018	SAMN03982941	SAMN02728055	SAMN02728055	SAMN03766020	SAMN08628413	SAMN06172849	SAMN03766020	SAMN03766020	SAMN03766020	SAMN02728055	SAMN04622934
	304	SAMN03982941	SAMN06455906	SAMN06062368	SAMN03860035	SAMN04158274	SAMN08102651	SAMN03737802	SAMN02741469	SAMN03495949	SAMN08193670	SAMN03495949	SAMN08470405	SAMN04388407	SAMN07811414	SAMN08470377	SAMN03371452	SAMN03495941	SAMN03982941	SAMN03079708	SAMN06450665	SAMN06450697	SAMN03861545	SAMN03196965	SAMN09294824	SAMN07350487	SAMN08102643	SAMN07609119	SAMN08814550	SAMN08102643	SAMN03766018	SAMN06457329	SAMN07739065	SAMN03860035	SAMN04883371	SAMN04883371	SAMN07452560	SAMN08470405	SAMN06925304	SAMN07998577	SAMN06130965	SAMN06173107	SAMN03766018	SAMN03766018	SAMN07345017	SAMN08093262	SAMN08102651	SAMN06173107	SAMN06159664
	305	SAMN04440978	SAMN09294816	SAMN03982941	SAMN02728055	SAMN03733848	SAMN03197745	SAMN03449418	SAMN04420771	SAMN03766018	SAMN03480683	SAMN06172849	SAMN03982941	SAMN09435561	SAMN08512319	SAMN06450697	SAMN06925304	SAMN08644262	SAMN04883371	SAMN03982941	SAMN03766018	SAMN08366818	SAMN06159664	SAMN06159664	SAMN04622934	SAMN04244235	SAMN04075795	SAMN05509319	SAMN03784998	SAMN03733848	SAMN02872768	SAMN03766020	SAMN09206380	SAMN03766020	SAMN04316316	SAMN06925304	SAMN05712592	SAMN03982941	SAMN09462203	SAMN08054980	SAMN03197745	SAMN06130965	SAMN08470405	SAMN08470405	SAMN08470405	SAMN03349521	SAMN08470405	SAMN04621681	SAMN08102651
	306	SAMN03249362	SAMN03766018	SAMN08102667	SAMN04440991	SAMN03982941	SAMN03449418	SAMN03371452	SAMN03495949	SAMN03982941	SAMN06925304	SAMN03449418	SAMN06925304	SAMN03197568	SAMN07452560	SAMN08380934	SAMN03246887	SAMN06925304	SAMN03480683	SAMN04883371	SAMN03982941	SAMN04325052	SAMN07345017	SAMN03766020	SAMN09294832	SAMN08102643	SAMN06173107	SAMN03075590	SAMN08470405	SAMN08470405	SAMN06925304	SAMN08470405	SAMN08628413	SAMN06172849	SAMN02839402	SAMN04440945	SAMN03766018	SAMN08102667	SAMN05509319	SAMN03456001	SAMN08814550	SAMN03766018	SAMN04158274	SAMN03371452	SAMN03982941	SAMN08470405	SAMN06675396	SAMN06455906	SAMN03766020
	307	SAMD00089455	SAMN08470405	SAMN03742637	SAMN08470405	SAMN06464156	SAMN03079708	SAMN06925304	SAMN06675396	SAMN03075590	SAMN04316316	SAMN03449212	SAMN07728629	SAMN03860045	SAMN03737802	SAMN03766020	SAMN04032741	SAMN09435561	SAMN08102667	SAMN06464156	SAMN06925304	SAMN07511411	SAMN03766020	SAMN06455906	SAMN08102643	SAMN08111300	SAMN08054980	SAMN07450615	SAMN03982941	SAMN03982941	SAMN09462203	SAMN03982941	SAMN03197741	SAMN06455906	SAMN06464156	SAMN03197469	SAMN03982941	SAMN03733848	SAMN08049207	SAMN03766018	SAMN03766018	SAMN08470405	SAMN06925304	SAMN03982941	SAMN06925304	SAMN04388407	SAMN08102667	SAMN02872797	SAMN04621681
	308	SAMN04521923	SAMN06675396	SAMN03197568	SAMN09295226	SAMN09462203	SAMN03982941	SAMN04440945	SAMN03075590	SAMN05823989	SAMN06688240	SAMN06455906	SAMN05509319	SAMN03449386	SAMN06450665	SAMN08814550	SAMN06688240	SAMN08102667	SAMN04883373	SAMN08102667	SAMN06675396	SAMN03766018	SAMN03766018	SAMN08470405	SAMN03766020	SAMN03766018	SAMN06172849	SAMN06464164	SAMN06925304	SAMN05509319	SAMN08744328	SAMN08102667	SAMN05509319	SAMN06925304	SAMN08102667	SAMN04316316	SAMN03742637	SAMN03197600	SAMN03197600	SAMN08470405	SAMN08470405	SAMN03480683	SAMN03784998	SAMN08644262	SAMN09435561	SAMN03197600	SAMN03197568	SAMN03197469	SAMN06130965
	309	SAMN04883373	SAMN06464164	SAMN08523380	SAMN09435561	SAMN02839402	SAMN06925304	SAMN03075590	SAMN08523380	SAMN04440938	SAMN03165113	SAMN06925304	SAMN03075590	SAMN03246887	SAMN03982941	SAMN06455906	SAMN03076179	SAMN02839402	SAMN06164064	SAMN02839402	SAMN06464164	SAMN08470405	SAMN03784998	SAMN03480683	SAMN06062368	SAMN06925304	SAMN06925304	SAMN02769796	SAMN05771569	SAMN03075590	SAMN08102667	SAMN02872791	SAMN04316316	SAMN06675396	SAMN04161564	SAMN08523380	SAMN02839402	SAMN04634029	SAMN08395899	SAMN06925304	SAMN03982941	SAMN08102667	SAMN09462203	SAMN08102667	SAMN02727744	SAMN04161564	SAMN07842665	SAMN09435561	SAMN03733848
	310	SAMN04161564	SAMN05771569	SAMN07375472	SAMN09462203	SAMN03339570	SAMN04440963	SAMN03076179	SAMN04440938	SAMN03076179	SAMN08395899	SAMN06164060	SAMN02872797	SAMN03200200	SAMN04883373	SAMN08470405	SAMN02991566	SAMN08523380	SAMN06062373	SAMN03076179	SAMN03075590	SAMN04883371	SAMN06464156	SAMN06925304	SAMN03982941	SAMN08523380	SAMN08744328	SAMN03197469	SAMN03196981	SAMN03076179	SAMN03256206	SAMN03200200	SAMN04440938	SAMN06464164	SAMN03256206	SAMN06450652	SAMN03339570	SAMN02769796	SAMN07420973	SAMN03339570	SAMN06925304	SAMN03733741	SAMN04316316	SAMN05291441	SAMN03339570	SAMN02991566	SAMN04496843	SAMN08102667	SAMN03982941
	311	SAMN03256206	SAMN02886898	SAMN08102645	SAMN06464156	SAMN04883373	SAMN03196981	SAMN07420973	SAMN07375472	SAMN06767781	SAMN02736903	SAMN07842665	SAMN03076179	SAMN08102645	SAMN02870034	SAMN06464156	SAMN08093245	SAMN08299201	SAMN08180551	SAMN04161564	SAMN04075711	SAMN06925304	SAMN02839402	SAMN09435561	SAMN08102667	SAMN04161564	SAMN04316316	SAMN03256206	SAMN03256206	SAMN03200200	SAMN06106880	SAMN06106880	SAMN02736903	SAMN08102667	SAMN08102645	SAMN08299201	SAMN04634029	SAMN04161564	SAMN06106880	SAMN04158377	SAMN04158274	SAMN06214044	SAMN06455906	SAMN07340971	SAMN03198081	SAMN03079664	SAMN07375472	SAMD00089455	SAMN03246887
	312	SAMN08299201	SAMN08395899	SAMN03449216	SAMN06112365	SAMN04445568	SAMN08299201	SAMN03177649	SAMN07739074	SAMN05001799	SAMN08299201	SAMN03177649	SAMN08102645	SAMN03197759	SAMN08299201	SAMN08299201	SAMN04105225	SAMN07725777	SAMN05735019	SAMN08102645	SAMN08102645	SAMN03339570	SAMN08523380	SAMN05823989	SAMN08523380	SAMN06106880	SAMN08707696	SAMN08093245	SAMN08102645	SAMN08299201	SAMN07725777	SAMN04105225	SAMN08299201	SAMN07725777	SAMN05735019	SAMN04859054	SAMN08049248	SAMN06106880	SAMN07739085	SAMN08102645	SAMN04482265	SAMN08801537	SAMN03177649	SAMN08102645	SAMN06040438	SAMN03177649	SAMN09464428	SAMN05735019	SAMN04105225
	313	SAMN08470402	SAMN03197839	SAMN05715224	SAMN08146086	SAMN08470402	SAMN08470402	SAMN03197839	SAMN08470402	SAMN08470402	SAMN08470402	SAMN08470402	SAMN03197839	SAMN03197839	SAMN08146086	SAMN02978814	SAMN08146086	SAMN03733277	SAMN08470402	SAMN03733277	SAMN03733277	SAMN08470402	SAMN03733277	SAMN03733277	SAMN08470402	SAMN08146086	SAMN08146086	SAMN08470402	SAMN03733277	SAMN05715224	SAMN08470402	SAMN08470402	SAMN08146086	SAMN05715224	SAMN03197839	SAMN03197839	SAMN03197839	SAMN02978814	SAMN03197839	SAMN08470402	SAMN08146086	SAMN03197839	SAMN08146086	SAMN03197839	SAMN08146086	SAMN03197839	SAMN08470402	SAMN08470402	SAMN08470402
[truncated: 152 more columns]
