# Supplementary material for: FDA-ARGOS is a database with public quality-controlled reference genomes for diagnostic use and regulatory science
Source: Nat Commun. 2019 Jul 25;10:3313. doi: 10.1038/s41467-019-11306-6 (PMC6658474; doi:10.1038/s41467-019-11306-6)
Supplement: Supplementary file 4 — Supplementary Data 3 [file 41467_2019_11306_MOESM4_ESM.xlsx]

## Sheet: Supplementary Data 3
	Supplementary Data 3: Read Classification Results from Metagenomics Shotgun Data of Mock Clinical Human Blood Sample Spiked with 10^5 Enterococcus avium
	*read cutoff >= 10
	MegaBLAST						Kraken
	Normalized NCBI (19.262% Reads Mapped)			FDA-ARGOS (0.007 % Reads Mapped)			Normalized NCBI (16.298% Reads Mapped)			FDA-ARGOS (0.304% Reads Mapped)
	Species Name	Average Num Reads	Average % Reads	Species Name	Average Num Reads	Average % Reads	Species Name	Average Num Reads	Average % Reads	Species Name	Average Num Reads	Average % Reads
	Vibrio vulnificus	34879.2	18.1079	Enterococcus avium	60.0367	88.6848	Vibrio vulnificus	28710.9	17.6165	Parabacteroides distasonis	1780.15	58.532
	Enterococcus faecium	22186.9	11.5186				Enterococcus faecium	17468.5	10.7183	Shigella sonnei	318.767	10.4812
	Klebsiella aerogenes	17527.5	9.09957				Klebsiella aerogenes	13376.2	8.20736	Gardnerella vaginalis	315.893	10.3867
	Escherichia coli	17108.4	8.88202				Edwardsiella tarda	11459.2	7.03111	Yersinia kristensenii	141.26	4.64468
	Edwardsiella tarda	11816.3	6.13457				Escherichia coli	10517.8	6.45351	Comamonas terrigena	134.26	4.41452
	Neisseria gonorrhoeae	11666.3	6.05667				Staphylococcus aureus	9366.11	5.74686	Enterococcus avium	59.54	1.9577
	Burkholderia multivorans	9307.28	4.83198				Burkholderia multivorans	8607.3	5.28127	Vibrio vulnificus	41.2	1.35467
	Corynebacterium diphtheriae	7729.9	4.01306				Neisseria gonorrhoeae	7929.2	4.8652	Bacillus anthracis	40.6667	1.33713
	Staphylococcus warneri	7553.28	3.92137				Staphylococcus warneri	6294.79	3.86236	Pantoea agglomerans	32.9167	1.08231
	Shigella sonnei	7498.88	3.89313				Corynebacterium diphtheriae	6206.51	3.80819	Escherichia coli	29.78	0.979177
	Enterobacter hormaechei	7415.85	3.85002				Enterobacter hormaechei	5830.31	3.57736	Neisseria gonorrhoeae	28.7733	0.946077
	Pasteurella multocida	6899.41	3.58191				Pasteurella multocida	5128.18	3.14655	Pasteurella multocida	20.5333	0.675143
	Enterococcus hirae	5541.21	2.87678				Shigella sonnei	4774.21	2.92936	Shigella flexneri	16.37	0.538251
	Staphylococcus simulans	3463.98	1.79836				Enterococcus hirae	3980.66	2.44245	Pseudomonas protegens	13.5133	0.444323
	Staphylococcus aureus	2828.19	1.46829				Enterobacter cloacae	3724.19	2.28509	Legionella longbeachae	12.3333	0.405524
	Enterobacter cloacae	2776.95	1.44168				Serratia marcescens	2129.77	1.30679	Yersinia frederiksenii	11.4067	0.375055
	Serratia marcescens	2417.7	1.25518				Staphylococcus simulans	1976.04	1.21246
	Vibrio cholerae	1894.68	0.983642				Bacillus circulans	1730.03	1.06151
	Citrobacter freundii	1876.15	0.974025				Vibrio cholerae	1616.92	0.99211
	Listeria monocytogenes	1645.12	0.854084				Morganella morganii	1422.49	0.872812
	Bacillus circulans	1568.69	0.814402				Listeria monocytogenes	1413.04	0.867012
	Bordetella bronchiseptica	1339.38	0.695355				Citrobacter freundii	1413.02	0.867001
	Hafnia alvei	1314.56	0.682466				Providencia rettgeri	1320	0.809926
	Staphylococcus sciuri	1203.45	0.624786				Klebsiella pneumoniae	1198.59	0.735433
	Streptococcus agalactiae	630.277	0.327215				Bordetella bronchiseptica	806.247	0.494697
	Shigella flexneri	533.513	0.276979				Staphylococcus sciuri	682.47	0.41875
	Enterococcus faecalis	413.55	0.214699				Hafnia alvei	576.48	0.353717
	Providencia rettgeri	356.913	0.185295				Shigella flexneri	457.99	0.281014
	Bacillus anthracis	295.003	0.153154				Streptococcus agalactiae	450.5	0.276418
	Staphylococcus haemolyticus	273.543	0.142013				Enterococcus faecalis	378.977	0.232533
	Morganella morganii	161.17	0.0836732				Bacillus anthracis	371.927	0.228207
	Stenotrophomonas maltophilia	79.78	0.0414187				Helicobacter pylori	229.407	0.140759
	Raoultella planticola	77.3933	0.0401796				Elizabethkingia anophelis	203.067	0.124598
	Enterococcus avium	62.15	0.0322658				Neisseria meningitidis	187.21	0.114868
	Neisseria meningitidis	49.4467	0.0256708				Staphylococcus haemolyticus	163.6	0.100382
	Kocuria rhizophila	32.46	0.016852				Pseudomonas putida	151.757	0.0931149
	Streptococcus gordonii	24.72	0.0128337				Klebsiella oxytoca	98.1333	0.0602127
	Burkholderia gladioli	24.3067	0.0126191				Providencia stuartii	83.29	0.0511051
	Pseudomonas protegens	23.0367	0.0119597				Campylobacter jejuni	66.96	0.0410853
	Pseudomonas putida	21.8367	0.0113367				Enterococcus avium	62.2167	0.0381749
	Streptococcus salivarius	20.7833	0.0107899				Stenotrophomonas maltophilia	55.9733	0.0343441
	Staphylococcus saprophyticus	19.68	0.0102171				Chryseobacterium indologenes	36.3267	0.0222893
	Helicobacter pylori	16.4733	0.00855231				Yersinia pseudotuberculosis	30.91	0.0189658
							Staphylococcus saprophyticus	29.4533	0.018072
							Streptococcus salivarius	28.9167	0.0177427
							Pseudomonas protegens	23.8867	0.0146564
							Raoultella planticola	21.6267	0.0132697
							Pantoea agglomerans	20.92	0.0128361
							Burkholderia gladioli	19.4733	0.0119485
							Streptococcus gordonii	16.5167	0.0101343
							Kocuria rhizophila	16.24	0.00996455
							Burkholderia thailandensis	15.0933	0.00926097
							Oligella urethralis	12.94	0.00793973
							Streptococcus intermedius	12.0033	0.00736501
