# Supplementary material for: FDA-ARGOS is a database with public quality-controlled reference genomes for diagnostic use and regulatory science
Source: Nat Commun. 2019 Jul 25;10:3313. doi: 10.1038/s41467-019-11306-6 (PMC6658474; doi:10.1038/s41467-019-11306-6)
Supplement: Supplementary file 5 — Supplementary Data 4 [file 41467_2019_11306_MOESM5_ESM.xlsx]

## Sheet: Supplementary Data 4
	Supplementary Data 4: MegaBLAST E.avium Metagenome Raw Data
	TaxID	Species Name	NCBI_MCS1_0	NCBI_MCS1_1	NCBI_MCS1_2	NCBI_MCS1_3	NCBI_MCS1_4	NCBI_MCS1_5	NCBI_MCS1_6	NCBI_MCS1_7	NCBI_MCS1_8	NCBI_MCS1_9	NCBI_MCS1_10	NCBI_MCS1_11	NCBI_MCS1_12	NCBI_MCS1_13	NCBI_MCS1_14	NCBI_MCS1_15	NCBI_MCS1_16	NCBI_MCS1_17	NCBI_MCS1_18	NCBI_MCS1_19	NCBI_MCS1_20	NCBI_MCS1_21	NCBI_MCS1_22	NCBI_MCS1_23	NCBI_MCS1_24	NCBI_MCS1_25	NCBI_MCS1_26	NCBI_MCS1_27	NCBI_MCS1_28	NCBI_MCS1_29	NCBI_MCS1_30	NCBI_MCS1_31	NCBI_MCS1_32	NCBI_MCS1_33	NCBI_MCS1_34	NCBI_MCS1_35	NCBI_MCS1_36	NCBI_MCS1_37	NCBI_MCS1_38	NCBI_MCS1_39	NCBI_MCS1_40	NCBI_MCS1_41	NCBI_MCS1_42	NCBI_MCS1_43	NCBI_MCS1_44	NCBI_MCS1_45	NCBI_MCS1_46
	33945	Enterococcus avium	42	42	42	42	42	42	42	42	42	42	43	42	42	42	42	42	42	42	42	42	42	42	25	42	42	42	42	42	25	42	42	42	42	42	42	26	42	42	42	42	42	25	42	42	42	42	42
	380021	Pseudomonas protegens	2	2	2	1	2	1	1	2	2	2	1	0	0	1	0	1	2	0	375	1	1	2	1	0	2	0	2	0	2	1	1	0	436	1	1	1	1	1	258	1	2	1	1	0	96	1	0
	32013	Comamonas terrigena	0	0	0	0	0	0	0	0	0	0	0	0	0	0	0	0	0	0	0	0	0	0	0	0	0	0	0	0	0	0	0	0	0	0	0	0	0	0	0	0	0	0	0	0	0	0	0
	1352	Enterococcus faecium	0	54848	0	12186	43175	46443	0	15	92	0	0	13	1	5	2	0	16	26	0	92	6	24178	5	0	32	0	0	0	43	7	278868	73	1508	11	16	0	0	0	0	13	12	0	0	0	0	0	15
	562	Escherichia coli	78978	100	1	11594	6	57021	1	36805	73966	1	1	0	1	3424	313	0	7	20	148988	56073	1	41646	0	1	44358	25518	1	68855	1	12	214	1	13	72126	938	1	89294	4	38802	24	1	11486	1	1	60102	0	1346
	28095	Burkholderia gladioli	0	0	0	243	0	0	0	288	0	0	0	0	0	0	0	0	0	0	0	0	0	0	0	0	288	0	0	0	0	0	0	0	0	0	0	0	116	0	0	60	0	315	0	0	0	0	0
	292	Burkholderia cepacia	0	0	0	0	0	0	0	0	0	0	0	0	0	0	0	0	0	78	0	0	0	0	0	0	0	0	0	0	0	0	0	0	0	0	0	1	0	0	0	0	69	0	0	0	0	0	0
	624	Shigella sonnei	0	163907	0	0	0	67	31597	0	0	0	0	41	19	0	0	1	0	97	11	95	0	0	1	11984	0	1	0	24588	0	0	71	30	0	5	14	8902	158246	0	0	111	0	0	0	0	0	1	0
	623	Shigella flexneri	0	0	0	1	0	0	7752	1	0	0	0	1	0	1	12383	0	0	0	1	0	0	0	0	0	10961	0	0	0	0	3863	0	0	0	1	1	0	0	0	0	2383	0	0	0	0	1	0	0
	518	Bordetella bronchiseptica	0	0	0	0	0	23668	0	0	0	0	0	0	0	0	0	0	0	0	0	0	0	0	0	0	0	0	0	0	0	0	0	0	0	0	0	0	0	0	0	0	0	0	0	0	0	0	37325
	40324	Stenotrophomonas maltophilia	0	2	49	65	0	0	0	8	0	0	5092	0	0	0	0	0	751	0	1	0	2	0	0	0	0	1	0	0	0	2	0	0	1	0	1	638	0	0	1	0	2	26	3	81	0	0	4
	1509	Clostridium sporogenes	0	0	0	0	0	0	0	0	1	0	0	0	0	0	0	1	0	1	0	0	0	0	1	0	0	0	0	0	13	0	0	0	0	0	0	0	1	1	1	1	0	0	0	0	0	0	1
	36855	Brucella canis	0	0	0	0	0	0	0	0	0	0	0	0	0	0	0	0	0	0	0	0	0	0	0	0	0	0	0	0	0	0	0	0	0	0	0	0	0	0	0	0	0	0	0	0	0	0	0
	147645	Paracoccus yeei	1	1	1	1	1	1	1	1	1	1	1	1	1	1	1	1	1	1	1	1	1	1	1	1	1	1	1	1	1	1	1	1	1	1	1	1	1	1	1	1	1	1	1	1	1	1	1
	253	Chryseobacterium indologenes	0	0	0	0	0	1	0	0	0	0	0	0	0	0	0	0	0	0	0	0	0	0	0	0	0	0	0	0	0	0	0	0	0	0	0	0	0	0	0	0	0	0	0	0	0	0	0
	337	Burkholderia glumae	0	0	0	0	0	0	0	0	0	0	0	0	0	0	0	0	0	0	0	0	0	0	0	0	0	0	0	0	0	0	0	0	0	0	0	0	0	0	0	0	0	0	0	0	0	0	0
	28090	Acinetobacter lwoffii	0	0	0	0	0	0	0	0	0	0	0	0	0	0	0	0	0	0	0	0	0	0	0	0	0	0	0	0	0	0	0	0	0	0	0	0	0	0	0	0	0	0	0	0	0	0	0
	303	Pseudomonas putida	95	1	1	0	0	82	0	0	1	0	1	83	81	0	1	1	95	0	1	80	1	0	1	0	0	0	0	0	0	1	0	1	0	1	49	1	0	3	0	21	0	1	1	1	1	0	1
	57975	Burkholderia thailandensis	1	1	1	1	1	1	1	1	1	1	1	1	1	1	1	1	1	1	1	1	1	1	1	1	1	1	1	1	1	1	1	1	1	1	1	1	1	1	1	1	1	1	1	1	1	1	1
	1280	Staphylococcus aureus	2	73	72	71	72	12093	8370	3557	2022	73	0	4436	12090	71	73	72	71	1103	4	71	71	71	71	2413	0	1	55	73	1506	1	8025	1	72	74	473	1	71	4	71	11527	72	1	11198	70	6381	71	4
	60552	Burkholderia vietnamiensis	2	1	1	1	0	0	0	0	0	0	0	1	2	1	0	0	0	0	1	0	0	0	2	0	1	0	0	0	0	2	0	1	0	1	1	0	1	0	0	0	2	1	2	1	0	0	0
	546	Citrobacter freundii	0	0	0	0	0	0	0	0	0	0	0	0	0	0	0	0	0	0	0	0	0	31250	0	0	0	10	785	23130	0	0	0	0	0	305	0	0	305	0	0	0	0	0	825	0	0	0	0
	672	Vibrio vulnificus	23	224	22058	211	28887	0	2758	0	22168	27141	0	3933	95	228734	0	0	24860	73	126	39759	429	191	239570	36349	147771	0	27	94	89	221867	0	211	12	0	94479	0	2926	88	192605	0	21781	0	237757	65197	193617	157212	15646
	548	Klebsiella aerogenes	0	0	3	179373	0	0	0	0	0	0	0	59750	0	0	0	3	0	0	0	0	0	0	0	84381	0	190812	0	0	84438	3	0	154173	0	0	37986	0	0	0	0	0	0	0	0	0	0	106540	0
	636	Edwardsiella tarda	0	0	0	0	0	0	0	0	0	82382	112074	0	0	0	0	0	0	0	0	0	119576	0	0	0	0	0	0	0	0	0	0	0	0	0	0	0	0	0	0	0	117541	0	0	105282	0	0	0
	485	Neisseria gonorrhoeae	0	2900	79585	0	3086	0	1725	75162	0	2	2216	0	2218	2172	38	52462	78918	95	1	0	5	53730	30368	75370	56942	0	95801	3126	8794	25355	0	2	30375	0	66833	0	2	3	0	0	10402	0	0	0	2218	1	0
	87883	Burkholderia multivorans	21225	0	48544	12139	0	27362	0	0	0	0	22567	0	0	0	3308	0	0	5415	27374	0	0	0	0	2265	0	35639	0	44561	0	0	0	0	109084	0	2586	161717	15373	0	871	0	0	0	0	0	0	0	37888
	1717	Corynebacterium diphtheriae	0	0	0	0	0	0	0	89449	24689	0	0	0	0	0	0	0	0	140226	0	0	0	0	0	0	0	0	0	0	0	0	0	0	0	95101	0	0	0	0	0	0	0	0	0	0	0	103445	0
	1292	Staphylococcus warneri	0	0	1	0	0	4351	4	3854	0	0	0	1	0	0	0	0	0	4	0	0	0	0	0	0	1	4	1	0	0	0	1	153721	0	0	0	151631	0	0	1	4	0	0	0	4	0	0	0
	158836	Enterobacter hormaechei	93	0	0	0	0	0	0	0	0	121840	0	0	324	0	0	0	16576	0	0	0	0	0	0	0	0	0	0	18179	316	0	91995	0	0	0	160	0	0	0	0	0	0	0	0	0	315	0	110
	747	Pasteurella multocida	0	0	0	41306	79610	0	0	181	0	0	0	0	0	0	0	0	364	0	0	0	0	0	0	0	173	0	0	0	0	57446	0	0	0	0	0	0	0	87706	0	131	0	87467	0	0	0	0	0
	1354	Enterococcus hirae	0	0	0	0	0	0	0	0	0	0	0	118	0	0	0	0	0	0	0	0	0	0	19	0	0	0	0	0	19	19935	0	0	0	0	19889	19	34930	0	48899	0	0	19	0	0	272	0	0
	1286	Staphylococcus simulans	0	0	93628	0	0	0	0	0	95800	2	0	0	0	0	0	0	0	0	0	0	0	0	0	0	0	445	0	0	0	46	0	0	0	0	0	0	0	14	0	0	0	0	0	0	0	1	0
	550	Enterobacter cloacae	0	0	0	2097	32002	109	0	8339	0	34556	0	0	0	38282	0	0	0	52749	0	0	165	0	0	164	0	0	0	2	0	0	0	0	8408	0	0	0	0	0	0	0	0	0	0	0	0	34703	19433
	615	Serratia marcescens	70359	12	0	65	0	337	0	10	0	1	8	0	0	0	0	0	0	0	1	0	0	32600	0	0	62	0	0	7	33	0	265	0	100	0	0	29504	0	0	0	0	0	0	0	31691	63	0	426
	666	Vibrio cholerae	0	0	0	0	161	0	0	0	0	0	125	0	13	0	0	222	0	0	0	0	0	0	0	4583	0	0	15996	0	0	0	222	0	0	0	0	9554	0	0	285	0	0	0	0	0	0	61	0
	1639	Listeria monocytogenes	160	0	0	0	0	0	0	118	218	23876	2	205	0	3	0	4	27840	107	3	1	4	136	0	176	0	51	0	17497	198	382	156	0	0	45	227	4	201	0	0	11595	234	0	2455	0	4	6	0
	1397	Bacillus circulans	0	0	0	0	0	12882	12725	0	0	0	6178	0	0	0	0	0	0	0	0	0	0	0	0	0	0	0	0	618	0	0	0	0	0	0	3243	6777	5407	0	5433	0	6716	12872	0	0	0	0	0
	569	Hafnia alvei	0	0	6628	3333	0	5358	0	0	0	0	0	9231	0	4918	0	0	0	0	0	6267	0	0	0	7731	0	0	0	0	9598	0	3840	0	0	0	0	0	0	0	0	0	0	4667	0	0	6713	0	8209
	1296	Staphylococcus sciuri	17723	0	530	10112	0	0	0	0	0	0	0	24379	6	0	0	0	0	2004	0	0	0	0	0	0	0	0	0	0	0	0	0	1	0	23340	0	0	2	0	0	0	0	0	0	0	0	0	0
	1311	Streptococcus agalactiae	0	0	0	1	27847	0	0	0	4716	1	30416	1	0	0	1	0	0	0	866	1	1	0	0	0	0	0	0	0	1	0	0	1	1	0	0	0	0	1	0	0	0	1	0	0	1	0	0
	1351	Enterococcus faecalis	0	3	0	0	19930	173	268	0	0	0	0	0	0	0	0	0	0	0	0	0	0	0	0	2	0	0	0	4	0	0	0	4	0	0	0	0	0	0	1	0	0	0	0	0	1	0	0
	587	Providencia rettgeri	17	0	0	0	0	0	0	0	0	0	8375	0	8603	0	0	0	0	0	0	0	0	8374	8291	0	0	0	0	8341	85	0	0	0	0	111	5	0	0	0	8216	0	0	0	0	8369	0	0	0
	1392	Bacillus anthracis	0	0	0	0	0	1540	0	0	0	0	0	0	0	0	0	0	0	1373	0	0	0	0	0	0	1960	0	0	0	0	0	0	0	0	2121	0	0	0	0	0	0	0	0	0	0	0	0	0
	1283	Staphylococcus haemolyticus	3	0	0	0	0	0	0	0	0	9366	9871	0	0	0	0	19	0	0	0	0	0	0	0	0	0	0	0	0	0	0	0	0	0	0	0	0	0	0	0	352	0	17	8141	1	0	0	0
	582	Morganella morganii	0	0	142	596	0	2	0	0	0	579	0	0	0	1	0	150	58	65	154	0	1	41	0	0	676	0	146	0	0	138	0	705	853	55	0	394	140	60	538	1	55	145	1243	25	0	0	0
	575	Raoultella planticola	0	204	353	0	0	0	0	0	0	0	28	0	0	156	156	484	12	0	0	0	224	0	0	240	0	346	0	56	264	0	0	0	10	367	0	10	0	257	0	0	0	0	0	72	0	143	51
	487	Neisseria meningitidis	9	138	92	62	0	17	175	73	123	54	0	18	0	27	118	8	134	0	0	0	8	0	13	151	16	0	0	0	0	152	11	0	79	0	128	0	86	0	28	0	131	0	11	38	68	3	107
	72000	Kocuria rhizophila	1	0	0	0	0	3	0	0	2	1	141	3	94	0	0	0	0	0	2	492	0	0	2	2	0	2	1	1	0	1	0	0	62	1	0	0	0	2	0	3	2	0	243	0	2	0	0
	1302	Streptococcus gordonii	0	0	445	0	0	0	0	0	0	0	0	0	0	0	0	320	0	0	0	0	0	0	0	0	0	0	0	0	0	0	0	0	0	0	0	0	89	0	0	0	0	0	0	0	0	372	0
	1304	Streptococcus salivarius	0	0	0	0	0	0	0	0	0	404	0	0	0	0	0	0	0	0	0	0	0	0	0	0	0	0	0	0	0	0	0	0	0	404	0	0	0	258	0	0	0	0	0	0	0	0	0
	29385	Staphylococcus saprophyticus	303	13	0	60	0	24	0	0	0	0	0	13	0	0	0	0	0	0	0	28	0	39	0	28	0	0	77	0	0	0	0	0	0	0	0	0	30	0	0	5	175	0	0	0	0	0	0
	210	Helicobacter pylori	230	8	0	2	0	1	0	0	0	1	0	0	0	0	4	0	0	0	10	11	0	0	0	0	0	4	0	0	10	0	13	4	0	0	0	0	0	0	0	514	145	11	0	0	0	0	0
	571	Klebsiella oxytoca	0	0	0	0	0	0	0	0	0	0	2	0	0	0	0	0	0	0	0	0	0	0	0	0	0	0	0	0	0	0	0	120	0	3	0	0	0	0	0	0	0	0	3	2	0	0	0
	573	Klebsiella pneumoniae	0	0	12	0	22	0	3	0	3	33	0	0	0	0	1	0	0	1	0	1	16	0	0	0	16	1	13	0	0	3	0	3	12	0	0	4	0	0	0	85	9	0	0	0	4	16	0
	2702	Gardnerella vaginalis	0	0	0	124	0	0	0	0	0	0	0	0	0	0	0	0	0	0	0	0	0	0	0	0	0	0	0	0	0	0	0	0	0	0	0	0	0	199	0	0	0	0	0	0	0	0	0
	588	Providencia stuartii	0	0	0	0	0	7	0	4	0	0	4	6	5	0	0	0	0	5	0	0	6	5	4	0	0	5	0	2	7	0	0	0	0	6	2	0	6	7	3	0	0	0	0	0	0	2	0
	1303	Streptococcus oralis	0	0	0	0	0	0	0	0	0	0	0	0	0	0	0	0	0	0	0	0	0	0	0	0	0	0	0	0	0	0	0	0	0	0	0	0	0	0	0	0	0	0	0	0	0	0	0
	1309	Streptococcus mutans	0	0	0	0	0	120	0	0	0	0	0	0	0	0	0	0	0	0	0	0	0	0	0	0	0	0	0	0	0	0	0	0	0	0	0	0	0	0	0	0	0	0	0	0	0	0	0
	197	Campylobacter jejuni	0	1	0	0	1	0	0	0	0	0	1	0	1	0	0	1	6	0	0	0	5	0	0	0	0	26	0	0	3	0	0	0	0	1	0	0	0	0	0	0	27	0	25	0	0	0	3
	1117645	Elizabethkingia anophelis	0	0	0	0	0	0	0	0	0	0	0	0	0	0	0	0	0	0	0	0	0	0	0	0	0	0	0	0	0	0	0	0	0	0	0	0	30	0	0	0	0	0	0	0	0	0	0
	633	Yersinia pseudotuberculosis	14	0	0	0	0	0	0	0	0	11	0	0	0	0	17	0	12	0	0	0	0	0	12	0	0	11	0	9	0	0	0	0	8	0	0	10	0	0	0	12	0	0	0	0	0	13	0
	59201	Salmonella enterica subsp. enterica	1	0	0	0	0	0	0	0	0	0	0	0	0	0	0	0	0	0	0	0	0	0	0	0	0	0	0	0	0	0	0	0	0	0	0	0	0	0	0	0	0	0	0	0	12	0	0
	29484	Yersinia frederiksenii	0	1	0	0	0	0	0	1	1	0	0	0	1	1	1	0	0	1	0	0	0	1	0	0	1	0	0	1	1	0	1	0	1	0	0	0	0	0	1	1	0	1	0	0	0	0	1
	37326	Nocardia brasiliensis	0	0	0	0	0	0	0	0	0	0	0	0	0	0	0	0	0	0	0	0	0	0	0	0	0	0	0	0	0	0	0	0	0	0	0	0	0	0	0	0	0	0	0	0	0	0	0
	28152	Yersinia kristensenii	0	0	1	0	0	0	0	0	1	0	0	0	2	0	0	0	0	0	0	0	0	1	0	1	0	0	1	2	0	0	0	2	0	0	1	0	0	0	0	0	0	0	0	0	0	2	0
	29382	Staphylococcus cohnii	0	0	0	7	0	0	0	0	0	0	0	0	0	0	0	0	0	0	0	0	0	0	0	0	0	0	0	0	0	0	0	0	0	0	0	0	0	0	4	0	0	0	0	0	0	0	0
	549	Pantoea agglomerans	0	0	0	0	0	0	0	0	0	0	0	0	0	0	0	0	0	0	0	0	0	0	0	0	0	0	0	0	0	0	0	0	0	0	0	0	0	0	0	0	0	0	0	0	0	0	0
	29388	Staphylococcus capitis	3	0	0	0	0	0	0	0	0	0	0	0	0	0	0	0	0	6	0	0	3	0	0	0	0	0	0	0	0	0	0	0	0	0	0	0	0	0	0	0	0	0	0	1	0	0	0
	1335	Streptococcus equinus	0	1	1	1	1	0	0	0	0	0	0	0	1	1	1	1	1	0	0	1	1	0	0	1	1	0	1	1	0	0	0	0	1	0	0	0	0	0	0	0	0	1	0	0	0	0	1
	95486	Burkholderia cenocepacia	0	0	0	0	3	0	0	0	0	0	0	0	0	0	0	0	0	0	0	0	0	0	0	0	0	0	0	0	0	0	0	0	0	0	0	0	3	0	0	0	0	0	0	0	0	0	0
	53345	Enterococcus durans	0	0	2	0	0	0	0	0	0	0	0	0	1	0	2	0	0	0	0	2	0	1	0	0	0	2	2	0	0	0	1	0	0	0	2	0	0	0	0	0	0	2	0	0	0	0	0
	139	Borreliella burgdorferi	1	0	0	0	0	1	1	0	0	1	1	0	0	0	0	0	0	0	0	0	0	0	0	1	0	0	1	0	0	0	0	1	0	0	0	0	0	0	0	0	0	1	1	0	0	0	1
	644	Aeromonas hydrophila	0	0	0	0	0	0	0	0	0	0	0	0	0	0	0	0	0	0	0	2	0	0	0	0	0	0	0	0	0	0	0	0	0	0	0	0	0	0	0	0	0	0	0	2	0	0	0
	663	Vibrio alginolyticus	0	0	0	0	0	0	0	0	0	0	0	0	0	0	0	0	0	0	0	0	0	0	0	0	0	0	0	0	0	0	0	0	0	0	0	0	0	0	0	0	0	0	0	0	0	0	0
	83655	Leclercia adecarboxylata	0	0	0	0	0	0	0	0	0	0	0	0	0	0	0	0	0	0	0	0	0	0	0	0	0	0	0	0	0	0	0	0	0	0	0	0	0	0	0	0	0	0	0	0	0	0	0
	38289	Corynebacterium jeikeium	0	0	0	0	0	0	0	0	0	0	0	0	0	0	0	0	0	0	0	0	0	0	0	0	0	0	0	0	0	0	0	0	0	0	0	0	0	0	0	0	0	0	0	0	0	0	0
	32009	Burkholderia gladioli pv. gladioli	0	0	0	0	0	0	0	0	0	0	0	0	0	0	0	0	0	0	0	0	0	0	0	0	0	0	0	0	0	0	0	0	0	0	0	0	0	0	0	0	0	0	0	0	0	0	0
	774	Bartonella bacilliformis	0	0	0	0	0	0	0	0	0	0	0	0	0	0	0	0	0	0	0	0	0	0	0	0	0	0	0	0	0	0	0	0	0	0	0	0	0	0	0	0	0	0	0	0	0	0	0
	519	Bordetella parapertussis	0	0	0	0	0	0	0	0	0	0	0	0	0	0	0	0	0	0	0	0	0	0	0	0	0	0	0	0	0	0	0	0	0	0	0	0	0	0	0	0	0	0	0	0	0	0	0
	520	Bordetella pertussis	0	0	0	0	0	0	0	0	0	0	0	0	0	0	0	0	0	0	0	0	0	0	0	0	0	0	0	0	0	0	0	0	0	0	0	0	0	0	0	0	0	0	0	0	0	0	0
	32022	Campylobacter jejuni subsp. jejuni	0	0	0	0	0	0	0	0	0	0	0	0	0	0	0	0	0	0	0	0	0	0	0	0	0	0	0	0	0	0	0	0	0	0	0	0	0	0	0	0	0	0	0	0	0	0	0
	158822	Cedecea neteri	0	0	0	0	0	0	0	0	0	0	0	0	0	0	0	0	0	0	0	0	0	0	0	0	0	0	0	0	0	0	0	0	0	0	0	0	0	0	0	0	0	0	0	0	0	0	0
	35703	Citrobacter amalonaticus	0	0	0	0	0	0	0	0	0	0	0	0	0	0	0	0	0	0	0	0	0	0	0	0	0	0	0	0	0	0	0	0	0	0	0	0	0	0	0	0	0	0	0	0	0	0	0
	57706	Citrobacter braakii	0	0	0	0	0	0	0	0	0	0	0	0	0	0	0	0	0	0	0	0	0	0	0	0	0	0	0	0	0	0	0	0	0	0	0	0	0	0	0	0	0	0	0	0	0	0	0
	545	Citrobacter koseri	0	0	0	0	0	0	0	0	0	0	0	0	0	0	0	0	0	0	0	0	0	0	0	0	0	0	0	0	0	0	0	0	0	0	0	0	0	0	0	0	0	0	0	0	0	0	0
	67827	Citrobacter werkmanii	0	0	0	0	0	0	0	0	0	0	0	0	0	0	0	0	0	0	0	0	0	0	0	0	0	0	0	0	0	0	0	0	0	0	0	0	0	0	0	0	0	0	0	0	0	0	0
	263	Francisella tularensis	0	0	0	0	0	0	0	0	0	0	0	0	0	0	0	0	0	0	0	0	0	0	0	0	0	0	0	0	0	0	0	0	0	0	0	0	0	0	0	0	0	0	0	0	0	0	0
	72407	Klebsiella pneumoniae subsp. pneumoniae	0	0	0	0	0	0	0	0	0	0	0	0	0	0	0	0	0	0	0	0	0	0	0	0	0	0	0	0	0	0	0	0	0	0	0	0	0	0	0	0	0	0	0	0	0	0	0
	450	Legionella longbeachae	0	0	0	0	0	0	0	0	0	0	0	0	0	0	0	0	0	0	0	0	0	0	0	0	0	0	0	0	0	0	0	0	0	0	0	0	0	0	0	0	0	0	0	0	0	0	0
	490	Neisseria sicca	0	0	0	0	0	0	0	0	0	0	0	0	0	0	0	0	0	0	0	0	0	0	0	0	0	0	0	0	0	0	0	0	0	0	0	0	0	0	0	0	0	0	0	0	0	0	0
	90245	Oligella urethralis	0	0	0	0	0	0	0	0	0	0	0	0	0	0	0	0	0	0	0	0	0	0	0	0	0	0	0	0	0	0	0	0	0	0	0	0	0	0	0	0	0	0	0	0	0	0	0
	823	Parabacteroides distasonis	0	0	0	0	0	0	0	0	0	0	0	0	0	0	0	0	0	0	0	0	0	0	0	0	0	0	0	0	0	0	0	0	0	0	0	0	0	0	0	0	0	0	0	0	0	0	0
	61647	Pluralibacter gergoviae	0	0	0	0	0	0	0	0	0	0	0	0	0	0	0	0	0	0	0	0	0	0	0	0	0	0	0	0	0	0	0	0	0	0	0	0	0	0	0	0	0	0	0	0	0	0	0
	585	Proteus vulgaris	0	0	0	0	0	0	0	0	0	0	0	0	0	0	0	0	0	0	0	0	0	0	0	0	0	0	0	0	0	0	0	0	0	0	0	0	0	0	0	0	0	0	0	0	0	0	0
	126385	Providencia alcalifaciens	0	0	0	0	0	0	0	0	0	0	0	0	0	0	0	0	0	0	0	0	0	0	0	0	0	0	0	0	0	0	0	0	0	0	0	0	0	0	0	0	0	0	0	0	0	0	0
	28901	Salmonella enterica	0	0	0	0	0	0	0	0	0	0	0	0	0	0	0	0	0	0	0	0	0	0	0	0	0	0	0	0	0	0	0	0	0	0	0	0	0	0	0	0	0	0	0	0	0	0	0
	90105	Salmonella enterica subsp. enterica serovar Saintpaul	0	0	0	0	0	0	0	0	0	0	0	0	0	0	0	0	0	0	0	0	0	0	0	0	0	0	0	0	0	0	0	0	0	0	0	0	0	0	0	0	0	0	0	0	0	0	0
	59205	Salmonella enterica subsp. houtenae	0	0	0	0	0	0	0	0	0	0	0	0	0	0	0	0	0	0	0	0	0	0	0	0	0	0	0	0	0	0	0	0	0	0	0	0	0	0	0	0	0	0	0	0	0	0	0
	614	Serratia liquefaciens	0	0	0	0	0	0	0	0	0	0	0	0	0	0	0	0	0	0	0	0	0	0	0	0	0	0	0	0	0	0	0	0	0	0	0	0	0	0	0	0	0	0	0	0	0	0	0
	28035	Staphylococcus lugdunensis	0	0	0	0	0	0	0	0	0	0	0	0	0	0	0	0	0	0	0	0	0	0	0	0	0	0	0	0	0	0	0	0	0	0	0	0	0	0	0	0	0	0	0	0	0	0	0
	1338	Streptococcus intermedius	0	0	0	0	0	0	0	0	0	0	0	0	0	0	0	0	0	0	0	0	0	0	0	0	0	0	0	0	0	0	0	0	0	0	0	0	0	0	0	0	0	0	0	0	0	0	0
	676	Vibrio fluvialis	0	0	0	0	0	0	0	0	0	0	0	0	0	0	0	0	0	0	0	0	0	0	0	0	0	0	0	0	0	0	0	0	0	0	0	0	0	0	0	0	0	0	0	0	0	0	0
	674	Vibrio mimicus	0	0	0	0	0	0	0	0	0	0	0	0	0	0	0	0	0	0	0	0	0	0	0	0	0	0	0	0	0	0	0	0	0	0	0	0	0	0	0	0	0	0	0	0	0	0	0
	631	Yersinia intermedia	0	0	0	0	0	0	0	0	0	0	0	0	0	0	0	0	0	0	0	0	0	0	0	0	0	0	0	0	0	0	0	0	0	0	0	0	0	0	0	0	0	0	0	0	0	0	0
[truncated: 553 more columns]
