# Supplementary material for: FDA-ARGOS is a database with public quality-controlled reference genomes for diagnostic use and regulatory science
Source: Nat Commun. 2019 Jul 25;10:3313. doi: 10.1038/s41467-019-11306-6 (PMC6658474; doi:10.1038/s41467-019-11306-6)
Supplement: Supplementary file 6 — Supplementary Data 5 [file 41467_2019_11306_MOESM6_ESM.xlsx]

## Sheet: Supplementary Data 5
	Supplementary Data 5: Kraken E. avium Metagenome Raw Data
	TaxID	Species Name	NCBI_MCS1_0	NCBI_MCS1_1	NCBI_MCS1_2	NCBI_MCS1_3	NCBI_MCS1_4	NCBI_MCS1_5	NCBI_MCS1_6	NCBI_MCS1_7	NCBI_MCS1_8	NCBI_MCS1_9	NCBI_MCS1_10	NCBI_MCS1_11	NCBI_MCS1_12	NCBI_MCS1_13	NCBI_MCS1_14	NCBI_MCS1_15	NCBI_MCS1_16	NCBI_MCS1_17	NCBI_MCS1_18	NCBI_MCS1_19	NCBI_MCS1_20	NCBI_MCS1_21	NCBI_MCS1_22	NCBI_MCS1_23	NCBI_MCS1_24	NCBI_MCS1_25	NCBI_MCS1_26	NCBI_MCS1_27	NCBI_MCS1_28	NCBI_MCS1_29	NCBI_MCS1_30	NCBI_MCS1_31	NCBI_MCS1_32	NCBI_MCS1_33	NCBI_MCS1_34	NCBI_MCS1_35	NCBI_MCS1_36	NCBI_MCS1_37	NCBI_MCS1_38	NCBI_MCS1_39	NCBI_MCS1_40	NCBI_MCS1_41	NCBI_MCS1_42	NCBI_MCS1_43	NCBI_MCS1_44	NCBI_MCS1_45	NCBI_MCS1_46
	823	Parabacteroides distasonis	0	0	0	0	0	0	0	0	0	0	0	0	0	0	0	0	0	0	0	0	0	0	0	0	0	0	0	0	0	0	0	0	0	0	0	0	0	0	0	0	0	0	0	0	0	0	0
	624	Shigella sonnei	0	116845	0	0	0	79	6442	11	0	22	1	102	8	3	0	0	0	86	3	51	0	0	0	4808	0	0	25	5963	21	0	38	7	6	21	21	2899	106717	0	0	45	0	0	3	0	0	1	0
	2702	Gardnerella vaginalis	18	0	0	46	0	76	0	0	0	0	40	0	0	158	18	42	0	0	0	0	4	0	2	42	2	0	0	0	0	0	1	0	0	0	0	1	1	16	0	0	0	0	0	0	0	0	0
	28152	Yersinia kristensenii	0	0	2	0	1	0	2	1	1	0	2	0	1	0	2	0	0	1	0	0	0	1	0	2	0	1	2	1	0	0	0	1	0	0	2	0	0	0	8	0	0	0	0	0	0	1	0
	32013	Comamonas terrigena	0	0	0	0	0	0	0	0	0	0	0	0	0	0	0	0	0	0	0	0	0	0	0	0	0	0	0	0	0	0	0	0	0	0	0	0	0	0	0	0	0	0	0	0	0	0	0
	33945	Enterococcus avium	42	42	42	42	42	42	42	42	42	42	43	42	42	42	42	42	42	42	42	42	42	42	25	42	42	42	42	42	25	42	42	42	42	42	42	26	42	42	42	42	42	25	42	42	42	42	42
	672	Vibrio vulnificus	45	120	11560	42	25778	110	2451	1	24514	26466	150	3300	99	185971	88	1	18640	7501	134	24557	287	178	198459	29610	118747	33	224	133	67	186214	1	236	194	7	77409	15	3225	47	146974	2	17365	36	188964	53816	154291	165868	9550
	1392	Bacillus anthracis	4	43	35	2	0	1416	41	0	2	9	0	2	0	2	3	16	5	1386	4	0	0	2	0	0	1978	2	2	39	0	29	0	0	39	1891	65	0	0	2210	3	0	0	69	0	59	2	0	18
	549	Pantoea agglomerans	6	7	47	13	10	2	4	1	3	5	15	0	15	22	80	10	5	4	7	5	20	7	16	11	9	5	8	109	5	8	3	1	10	5	12	99	7	4	9	12	7	8	7	37	5	40	110
	562	Escherichia coli	42957	133	7	10803	18	37052	12	26531	48532	10	5	5	6	1867	45	9	7	13	85392	35365	7	32892	8	7	27329	22595	11	32649	10	12	105	6	12	38290	766	13	56918	4	25081	12	19	10350	16	8	35491	6	996
	485	Neisseria gonorrhoeae	13	2176	46311	5	2304	193	8459	35496	54	1242	2017	564	1990	1775	192	49025	38482	125	203	178	298	15162	27713	35065	22056	241	56081	2922	6911	23254	145	171	27912	3	34904	272	134	635	0	227	10947	212	5	5	1989	255	174
	747	Pasteurella multocida	0	1	0	31309	57961	0	0	255	0	2	2	2	0	7	2	0	358	2	2	2	7	0	0	0	235	2	0	0	2	49798	0	0	0	0	2	0	2	61206	2	140	0	60705	0	2	2	22	0
	623	Shigella flexneri	0	75	13	0	276	0	8827	2	0	0	7	10	0	0	11477	68	0	1	312	0	1	68	0	1	8020	102	0	0	67	2173	1	0	44	0	0	0	7	229	48	1300	50	15	23	89	0	0	2
	380021	Pseudomonas protegens	3	3	3	11	13	2	5	3	5	3	0	1	3	13	1	2	3	11	293	4	1	13	3	12	3	0	3	1	3	2	0	1	383	0	80	14	97	1	167	11	3	2	0	4	94	11	12
	450	Legionella longbeachae	0	0	0	0	0	0	0	0	0	0	0	0	0	0	0	0	0	0	0	0	0	0	0	0	0	0	0	0	0	0	0	0	0	0	0	0	0	0	0	0	0	0	0	0	0	0	0
	29484	Yersinia frederiksenii	0	0	0	1	2	1	23	0	0	2	2	2	2	2	0	2	2	0	2	2	23	0	0	18	2	0	0	0	0	1	0	2	0	0	0	0	0	0	0	0	0	0	0	0	0	2	0
	487	Neisseria meningitidis	19	176	117	263	19	18	199	265	302	149	110	615	422	448	577	18	167	53	105	259	22	273	246	128	159	24	11	13	145	264	579	226	429	633	240	119	49	153	33	152	289	115	91	44	494	266	155
	676	Vibrio fluvialis	4	2	25	0	2	4	3	6	3	0	2	0	1	24	3	2	8	0	1	0	3	2	2	0	6	8	2	7	2	2	5	3	2	2	8	6	3	3	4	2	5	0	2	6	7	6	2
	95486	Burkholderia cenocepacia	0	4	0	0	4	0	0	12	0	0	0	0	0	0	0	0	0	25	0	0	6	0	0	0	12	1	0	0	0	0	4	0	0	0	0	0	0	0	5	0	0	0	0	0	0	0	0
	636	Edwardsiella tarda	156	0	157	157	157	0	0	4	4	94046	104805	4	4	0	157	157	156	0	156	4	111745	156	156	0	156	0	4	0	0	0	4	0	156	157	156	156	0	157	4	0	109803	157	157	101577	154	156	157
	633	Yersinia pseudotuberculosis	27	11	175	28	11	151	25	29	176	29	8	25	27	2	29	10	5	1	28	7	27	8	28	28	27	10	4	8	9	10	117	2	9	8	12	86	25	130	28	6	28	7	27	172	10	29	5
	588	Providencia stuartii	1	91	92	114	91	92	90	1	122	32	3	2	3	115	123	125	92	115	91	12	111	3	121	288	29	91	206	3	3	113	91	10	90	92	91	90	91	33	91	90	49	2	186	91	86	21	204
	569	Hafnia alvei	29	35	2408	1456	0	2913	29	21	0	24	0	3467	17	2601	32	18	29	0	21	3148	28	1	34	3125	27	26	0	29	3499	36	1691	0	25	0	27	0	37	0	0	0	44	2706	25	32	2718	0	3235
	1302	Streptococcus gordonii	0	6	396	0	6	6	2	1	7	0	0	6	0	0	0	267	0	0	0	0	0	0	0	0	0	0	1	0	0	0	0	0	0	0	0	0	99	2	0	0	0	0	5	6	0	71	0
	644	Aeromonas hydrophila	0	18	0	3	26	0	0	0	0	0	0	27	0	14	0	3	6	9	18	1	0	12	0	0	3	0	0	0	0	0	0	0	3	17	0	16	0	0	3	0	4	3	0	1	0	123	18
	126385	Providencia alcalifaciens	0	0	0	0	0	0	0	0	0	0	0	0	0	0	0	0	0	0	0	0	0	0	0	0	0	0	0	0	0	0	0	0	0	0	0	0	0	0	0	0	0	0	0	0	0	0	0
	550	Enterobacter cloacae	0	8	0	1202	30068	83	6	8577	19	32761	78	0	1	35314	93	0	0	46092	0	6	8300	5	0	8201	0	3	0	0	0	7	0	0	8707	0	0	2	0	6	0	0	0	0	0	0	1	41000	14649
	90245	Oligella urethralis	12	0	11	12	11	11	0	0	0	10	0	0	12	0	0	154	11	0	11	0	9	0	9	0	11	12	8	187	12	9	0	0	12	0	0	8	10	0	150	12	152	0	5	11	15	0	0
	1397	Bacillus circulans	1	25	0	25	0	12101	12005	0	1	25	5613	0	0	0	1	1	0	0	0	25	0	0	0	0	0	0	1	761	0	1	0	24	0	0	10597	7848	11521	0	11607	0	6572	12088	0	0	24	0	0
	32022	Campylobacter jejuni subsp. jejuni	2	1	1	1	4	2	0	1	4	1	1	2	2	1	1	2	2	2	3	4	0	0	8	2	2	1	1	4	2	0	0	0	4	0	6	2	4	5	1	0	4	6	4	6	4	2	2
	1280	Staphylococcus aureus	1186	634	569	682	400	31300	27377	14682	24125	461	795	27265	31508	1052	942	1045	694	21967	434	517	493	682	516	22832	808	145	420	1207	21628	369	17151	363	628	1058	21351	735	361	577	765	31015	989	803	18123	1030	28494	558	981
	37326	Nocardia brasiliensis	0	0	0	0	0	0	0	0	0	0	0	0	0	0	0	0	0	0	0	0	0	0	0	0	0	0	0	0	0	0	0	0	0	0	0	0	0	0	0	0	0	0	0	0	0	0	0
	29385	Staphylococcus saprophyticus	394	188	3	158	4	5	1	1	2	1	2	14	3	2	1	1	1	1	1	28	1	62	1	28	3	1	214	1	3	3	1	1	1	1	1	1	154	2	1	25	140	1	1	1	1	1	1
	1509	Clostridium sporogenes	1	0	1	0	0	0	0	0	1	0	0	0	0	1	0	1	0	1	21	0	0	1	0	1	0	0	0	2	33	0	261	39	0	1	0	1	0	0	0	0	0	1	0	0	1	1	0
	631	Yersinia intermedia	0	3	1	1	0	3	0	3	0	1	3	1	0	1	0	1	1	20	1	1	0	1	1	0	0	1	1	3	3	1	22	2	0	1	1	1	1	1	23	27	1	1	1	1	0	1	3
	585	Proteus vulgaris	1	1	0	0	0	1	0	1	0	0	1	0	0	0	1	1	0	0	0	0	0	0	0	1	0	0	0	0	1	0	1	0	1	1	0	0	1	1	0	0	0	0	0	1	0	1	0
	40324	Stenotrophomonas maltophilia	0	1	32	10	0	0	0	0	0	0	4773	1	0	0	0	0	423	1	0	0	1	0	0	0	2	1	0	1	2	1	4	0	0	1	0	159	0	0	0	0	0	19	2	4	0	0	0
	57975	Burkholderia thailandensis	7	8	8	8	11	11	9	4	4	11	14	10	10	3	8	5	8	9	8	9	5	9	2	10	8	9	26	13	9	8	6	6	54	7	11	43	11	66	8	11	14	14	8	10	48	48	2
	545	Citrobacter koseri	0	1	0	0	0	0	0	1	0	1	0	0	0	0	0	1	0	1	0	0	0	1	0	1	0	0	0	0	1	0	0	1	0	0	0	1	0	1	1	0	1	0	0	1	0	0	0
	1352	Enterococcus faecium	0	31179	0	10835	23697	35043	0	457	101	5	0	285	0	0	1	0	187	1	0	372	143	15776	0	0	2	1	0	3	116	122	243612	499	1126	6	420	0	258	0	0	23	112	0	0	1	0	0	469
	35703	Citrobacter amalonaticus	0	15	0	0	0	0	12	0	6	0	0	0	0	0	15	0	15	0	2	0	0	0	15	0	0	0	0	0	0	15	0	11	10	0	15	9	0	0	0	0	0	0	0	0	0	0	0
	303	Pseudomonas putida	197	40	0	4	4	75	10	0	1692	114	11	65	159	21	43	14	152	87	49	65	60	1694	4	65	99	49	1765	2	22	0	71	12	4	1	119	3	3	2	51	7	4	66	59	52	2	2	190
	158836	Enterobacter hormaechei	8082	0	0	3	0	0	0	0	0	79040	0	0	324	0	7	0	16400	0	5	0	4	0	0	7	0	0	0	13007	324	0	56891	5	0	0	7586	0	0	0	0	0	0	0	0	7	324	0	7772
	1303	Streptococcus oralis	0	0	0	0	0	0	0	2	0	0	0	0	0	2	0	0	0	0	0	2	0	0	0	0	0	0	0	0	0	2	0	0	0	0	0	0	0	0	0	0	0	0	0	0	0	0	0
	83655	Leclercia adecarboxylata	0	1	1	1	0	0	0	1	0	0	0	0	1	0	0	0	2	0	0	0	0	0	1	0	0	1	1	0	0	0	0	0	0	0	0	0	0	0	0	0	0	1	0	1	0	1	0
	36855	Brucella canis	0	0	0	0	0	0	0	0	0	0	0	0	0	0	0	0	0	0	0	0	0	0	0	0	0	0	0	0	0	0	0	0	0	0	0	0	0	0	0	0	0	0	0	0	0	0	0
	337	Burkholderia glumae	0	0	0	0	0	0	0	0	0	0	0	0	0	0	0	0	0	0	0	0	0	0	0	0	0	0	0	0	0	0	0	0	0	0	0	0	0	0	0	0	0	0	0	0	0	0	0
	59205	Salmonella enterica subsp. houtenae	0	0	0	0	0	0	0	0	0	0	0	0	0	0	0	0	0	0	0	0	0	0	0	0	0	0	0	0	0	0	0	0	0	0	0	0	0	0	0	0	0	0	0	0	0	0	0
	546	Citrobacter freundii	0	0	0	5	0	0	0	0	3	0	0	0	0	0	0	0	0	2	2	0	0	29891	0	0	0	0	655	10607	0	0	1	59	0	246	0	6	245	0	0	0	0	5	7630	0	0	0	0
	663	Vibrio alginolyticus	0	0	0	1	2	2	1	0	1	1	2	1	0	2	0	1	0	0	0	1	0	0	0	0	1	2	0	0	2	0	0	0	1	0	1	2	0	0	1	0	0	2	0	0	0	0	2
	292	Burkholderia cepacia	0	1	0	4	0	0	2	1	1	1	4	4	0	0	0	1	0	75	0	1	0	3	5	1	0	2	1	7	1	1	5	1	1	0	6	1	1	0	0	0	42	0	1	0	34	1	88
	1309	Streptococcus mutans	0	0	0	0	0	106	0	0	0	0	0	0	0	0	0	0	0	0	0	0	0	0	0	0	0	0	0	0	0	0	0	0	0	0	0	0	0	0	0	0	0	0	0	0	0	0	0
	28095	Burkholderia gladioli	13	0	6	134	10	5	16	170	4	5	17	0	9	13	6	16	7	10	0	7	11	8	11	7	174	9	5	4	2	6	0	14	2	5	4	11	40	0	6	55	4	248	0	0	4	4	7
	210	Helicobacter pylori	91	17	1	2	11	0	0	8	11	0	2	4	11	0	4	4	2	145	4	6	207	27	1	2	1	368	7	3	6	41	293	1	0	81	0	4	20	2	33	560	0	138	0	10	3	1	15
	615	Serratia marcescens	27526	7205	14	6834	14	264	1	110	0	104	119	37	2	13	3	6	20	103	58	6	15	30911	0	26	7581	154	11	81	7389	1753	239	18	14	0	20	15706	0	0	14	0	15	20	322	29015	7602	12	413
	28901	Salmonella enterica	4	0	9	4	4	3	4	7	4	0	3	0	7	0	4	5	2	1	0	4	4	0	5	1	4	2	4	2	1	0	0	3	4	3	2	0	10	4	0	0	4	8	4	2	3	0	4
	573	Klebsiella pneumoniae	5	2	2754	15	8979	6	1	0	6	4826	4	6	45	6004	6300	2325	3	10	2	3	14	0	22	11	15	2	3064	6	17	1540	3	5	2732	9	3	4	0	7	15	7631	21	3677	56	4	5	15	9
	548	Klebsiella aerogenes	0	0	5564	108294	0	2	0	0	0	0	7	45447	0	0	0	683	0	156	0	0	0	0	0	80893	1	126930	0	0	82145	404	0	76150	0	0	20986	0	0	0	0	0	157	0	0	5	1	79080	0
	87883	Burkholderia multivorans	21873	0	54220	9250	0	25608	0	0	0	0	20207	0	0	0	10635	0	0	8181	25617	0	0	0	0	1587	0	61112	0	43471	0	0	0	0	78047	0	2775	108522	22467	0	1158	0	0	0	0	0	0	0	34749
	1292	Staphylococcus warneri	0	0	0	0	0	3657	1	3931	0	0	33	0	0	0	0	0	0	1	0	0	0	0	0	0	5	1	0	0	0	0	3	154806	0	0	0	138537	0	0	0	1	0	0	0	1	0	0	0
	1717	Corynebacterium diphtheriae	0	0	0	0	0	0	0	79280	20078	0	0	0	0	0	0	0	0	94239	0	0	0	0	0	0	0	0	0	0	0	0	0	0	0	93893	0	0	0	0	0	0	0	0	0	0	0	45895	0
	1354	Enterococcus hirae	0	0	0	0	0	0	0	0	5	0	0	40	0	0	0	1	0	0	0	5	0	0	2	0	0	0	0	0	2	17300	0	0	1	0	13946	2	23034	0	28483	0	0	2	0	0	45	0	0
	1286	Staphylococcus simulans	0	0	56903	0	0	0	0	0	55667	0	0	0	0	0	9	0	0	0	0	0	0	0	0	0	0	387	0	0	0	43	0	0	0	0	0	0	0	2	0	0	0	0	0	0	0	1	0
	666	Vibrio cholerae	0	0	128	0	169	1	0	0	0	0	124	0	140	1	0	217	0	0	0	0	0	0	0	3621	129	0	14203	0	70	0	217	25	0	0	0	10050	124	0	408	0	0	0	33	123	0	0	0
	582	Morganella morganii	0	90	1819	444	0	2	165	29	33	430	15	8	3	24	0	1857	7051	564	8026	8	0	350	0	0	427	25	4513	0	166	4881	81	510	555	870	25	8076	7278	840	499	0	7216	3185	761	287	25	24	0
	1639	Listeria monocytogenes	56	0	0	0	0	0	0	54	76	22205	0	1	2	0	0	1	25207	0	3	0	0	57	0	14	0	5	0	12259	16	73	1	0	0	1	26	10	23	0	0	10459	106	0	2669	0	1	1	0
	587	Providencia rettgeri	64	38	0	7	2	0	0	0	0	2	8822	0	9081	0	29	0	0	0	0	191	24	8723	8912	2	0	0	26	8768	323	0	2	0	0	782	32	27	10	0	9008	0	2	0	21	8709	31	0	9
	518	Bordetella bronchiseptica	0	0	0	0	30	15876	0	1	0	3	0	4	1	2	2	2	0	3	1	1	3	0	0	1	1	1	1	1	0	0	2	0	11	3	2	0	0	0	0	0	0	0	0	0	2	2	18745
	1296	Staphylococcus sciuri	12116	0	224	7959	0	0	0	0	0	0	0	13120	0	0	0	0	0	1104	0	0	0	0	0	0	62	0	13	0	0	0	0	1	0	11448	0	9	10	0	0	0	0	0	0	0	12	0	0
	1311	Streptococcus agalactiae	0	0	0	1	20077	0	0	0	2018	1	22979	1	0	0	1	0	0	0	490	1	1	0	0	0	0	0	0	0	1	0	0	1	0	0	0	0	0	0	0	0	0	1	0	13	0	0	0
	1351	Enterococcus faecalis	11	0	0	0	18417	0	60	0	3	0	0	0	0	0	0	0	0	0	0	0	0	0	0	16	0	0	0	1	0	16	0	11	0	0	0	0	0	0	0	0	0	13	0	0	0	2	0
	1117645	Elizabethkingia anophelis	10	0	1799	0	0	0	0	9	2	6	0	0	25	1765	1	0	0	0	230	27	1815	2	1749	0	0	1765	219	29	0	0	0	0	0	2	197	0	154	25	156	0	45	0	640	1759	0	200	2
	1283	Staphylococcus haemolyticus	0	0	0	818	0	0	0	0	0	4520	4945	0	0	0	0	0	0	0	0	0	0	0	0	0	0	0	0	0	0	0	0	0	0	0	0	0	0	0	0	357	0	0	4672	0	0	0	1
	571	Klebsiella oxytoca	1	0	0	0	0	0	0	0	1279	0	3	0	0	2	0	0	0	0	0	0	2	2	1375	0	0	0	0	22	0	0	52	120	0	2	0	0	0	0	1	0	0	0	3	2	0	0	21
	197	Campylobacter jejuni	705	0	26	0	40	0	0	0	0	0	4	710	3	34	710	0	0	709	0	0	0	50	8	709	1	2	104	0	3	0	0	15	16	0	0	0	0	0	0	0	7	0	4	1	0	0	13
	253	Chryseobacterium indologenes	0	29	31	13	62	51	0	0	0	5	33	10	32	41	31	44	5	0	105	185	82	4	32	9	39	10	9	0	43	4	0	87	30	74	169	0	63	164	2	69	36	29	11	3	6	10	31
	1304	Streptococcus salivarius	0	0	0	0	0	0	0	89	0	361	102	0	0	0	0	0	0	0	0	0	0	0	0	0	0	0	0	0	22	0	0	0	0	361	0	0	0	201	0	0	0	0	0	0	0	0	0
	575	Raoultella planticola	7	154	100	2	2	0	0	2	5	5	10	0	8	17	21	111	10	4	4	3	72	5	3	61	4	136	1	61	63	2	4	6	10	115	0	4	3	92	2	8	3	2	3	54	5	64	83
	72000	Kocuria rhizophila	1	0	1	0	0	58	0	0	55	1	64	64	82	1	0	0	0	0	54	235	0	0	28	6	0	55	1	1	0	1	0	0	67	1	0	0	0	63	0	63	60	0	105	0	57	0	0
	1338	Streptococcus intermedius	0	0	103	0	0	0	129	0	0	0	0	0	0	0	64	117	0	0	86	0	0	0	0	0	0	36	0	0	0	0	121	0	129	0	0	0	0	95	0	0	0	0	0	0	0	0	0
	139	Borreliella burgdorferi	2	0	0	1	1	0	3	11	2	0	10	1	0	1	17	0	1	1	4	1	30	1	0	0	1	16	1	3	0	37	0	2	1	0	0	49	0	3	1	20	1	29	2	1	1	1	0
	67827	Citrobacter werkmanii	0	14	0	0	0	8	0	0	0	0	0	0	11	7	0	0	0	0	0	0	0	10	0	0	0	14	11	11	0	8	0	0	0	0	0	0	13	0	21	7	0	0	0	0	11	9	0
	29382	Staphylococcus cohnii	0	0	0	0	0	0	0	10	6	0	0	0	0	0	0	34	0	11	0	0	0	28	0	0	0	0	0	0	0	0	0	0	0	0	37	0	0	0	0	0	0	0	0	0	0	1	1
	28090	Acinetobacter lwoffii	2	0	7	0	0	5	7	0	0	0	0	0	0	0	0	0	0	6	0	0	6	0	1	0	6	0	5	0	2	0	0	0	7	0	0	0	0	0	0	0	0	7	0	0	0	0	0
	60552	Burkholderia vietnamiensis	3	2	2	3	1	0	0	0	0	0	0	3	3	2	1	2	1	0	3	4	0	1	3	0	3	0	1	0	0	3	0	2	0	3	3	0	3	1	0	0	2	3	3	3	3	0	1
	57706	Citrobacter braakii	1	0	0	0	4	1	1	0	0	1	4	4	0	1	0	1	0	2	3	2	0	0	0	1	1	5	0	0	0	4	2	1	0	4	5	0	0	1	0	0	0	3	4	4	0	0	0
	59201	Salmonella enterica subsp. enterica	0	0	0	0	0	0	1	0	0	2	0	0	0	0	1	0	0	0	0	0	0	0	0	0	0	2	0	0	0	4	0	0	0	0	0	0	1	0	0	0	0	0	0	0	9	0	0
	614	Serratia liquefaciens	0	0	0	0	0	0	3	0	0	1	1	0	0	1	0	0	0	0	0	0	0	3	0	0	2	0	0	0	3	0	0	0	0	0	0	0	0	0	0	0	0	0	1	0	0	0	0
	72407	Klebsiella pneumoniae subsp. pneumoniae	0	0	0	0	0	0	0	0	0	0	0	0	0	0	0	0	0	0	0	0	0	0	0	0	0	0	0	0	0	0	0	0	0	0	0	0	0	0	0	0	0	0	0	0	0	0	0
	29388	Staphylococcus capitis	0	0	0	0	0	0	0	0	0	0	0	0	0	12	0	0	0	2	0	0	2	0	2	0	0	0	0	0	0	0	0	0	0	0	0	14	0	0	0	0	0	0	0	1	0	0	0
	490	Neisseria sicca	1	0	0	0	0	1	0	0	0	0	0	0	0	0	0	0	1	1	0	0	0	0	0	0	0	0	0	0	0	0	0	1	0	0	0	0	0	0	0	0	0	0	0	0	0	0	0
	61647	Pluralibacter gergoviae	0	0	0	0	0	0	0	0	0	0	0	0	0	0	0	0	0	0	0	0	0	0	0	0	0	1	0	0	0	0	0	0	0	0	0	0	0	0	0	0	0	0	0	0	0	0	0
	674	Vibrio mimicus	0	0	0	0	0	0	0	0	0	0	0	0	0	0	0	0	0	0	0	0	0	0	0	0	0	0	0	0	0	0	0	0	0	0	0	0	0	0	0	0	0	0	0	0	0	0	0
	28035	Staphylococcus lugdunensis	0	0	0	0	0	0	0	0	0	0	0	0	0	0	0	0	0	0	0	0	0	0	0	0	0	0	0	0	0	0	0	0	0	0	0	0	0	0	0	0	0	0	0	0	0	0	0
	774	Bartonella bacilliformis	0	0	0	0	0	0	0	0	0	0	0	0	0	0	0	0	0	0	0	0	0	0	0	0	0	0	0	0	0	0	0	0	0	0	0	0	0	0	0	0	0	0	0	0	0	0	0
	519	Bordetella parapertussis	0	0	0	0	0	0	0	0	0	0	0	0	0	0	0	0	0	0	0	0	0	0	0	0	0	0	0	0	0	0	0	0	0	0	0	0	0	0	0	0	0	0	0	0	0	0	0
	520	Bordetella pertussis	0	0	0	0	0	0	0	0	0	0	0	0	0	0	0	0	0	0	0	0	0	0	0	0	0	0	0	0	0	0	0	0	0	0	0	0	0	0	0	0	0	0	0	0	0	0	0
	32009	Burkholderia gladioli pv. gladioli	0	0	0	0	0	0	0	0	0	0	0	0	0	0	0	0	0	0	0	0	0	0	0	0	0	0	0	0	0	0	0	0	0	0	0	0	0	0	0	0	0	0	0	0	0	0	0
	263	Francisella tularensis	0	0	0	0	0	0	0	0	0	0	0	0	0	0	0	0	0	0	0	0	0	0	0	0	0	0	0	0	0	0	0	0	0	0	0	0	0	0	0	0	0	0	0	0	0	0	0
	1335	Streptococcus equinus	0	0	0	0	0	0	0	0	0	0	0	0	0	0	0	0	0	0	0	0	0	0	0	0	0	0	0	0	0	0	0	0	0	0	0	0	0	0	0	0	0	0	0	0	0	0	0
	147645	Paracoccus yeei	0	0	0	0	0	0	0	0	0	0	0	0	0	0	0	0	0	0	0	0	0	0	0	0	0	0	0	0	0	0	0	0	0	0	0	0	0	0	0	0	0	0	0	0	0	0	0
	38289	Corynebacterium jeikeium	0	0	0	0	0	0	0	0	0	0	0	0	0	0	0	0	0	0	0	0	0	0	0	0	0	0	0	0	0	0	0	0	0	0	0	0	0	0	0	0	0	0	0	0	0	0	0
	90105	Salmonella enterica subsp. enterica serovar Saintpaul	0	0	0	0	0	0	0	0	0	0	0	0	0	0	0	0	0	0	0	0	0	0	0	0	0	0	0	0	0	0	0	0	0	0	0	0	0	0	0	0	0	0	0	0	0	0	0
	158822	Cedecea neteri	0	0	0	0	0	0	0	0	0	0	0	0	0	0	0	0	0	0	0	0	0	0	0	0	0	0	0	0	0	0	0	0	0	0	0	0	0	0	0	0	0	0	0	0	0	0	0
	53345	Enterococcus durans	0	0	0	0	0	0	0	0	0	0	0	0	0	0	0	0	0	0	0	0	0	0	0	0	0	0	0	0	0	0	0	0	0	0	0	0	0	0	0	0	0	0	0	0	0	0	0
[truncated: 553 more columns]
