# Supplementary material for: FDA-ARGOS is a database with public quality-controlled reference genomes for diagnostic use and regulatory science
Source: Nat Commun. 2019 Jul 25;10:3313. doi: 10.1038/s41467-019-11306-6 (PMC6658474; doi:10.1038/s41467-019-11306-6)
Supplement: Supplementary file 7 — Supplementary Data 6 [file 41467_2019_11306_MOESM7_ESM.xlsx]

## Sheet: Supplementary Data 6
	Supplementary Data 6: Read Classification Results from Isolate Shotgun Data of Spiked Enterococcus avium
	*read cutoff >= 10
	MegaBLAST						Kraken
	Normalized NCBI (70.705% Reads Mapped)			FDA-ARGOS (64.194% Reads Mapped)			Normalized NCBI (68.439% Reads Mapped)			FDA-ARGOS (63.344% Reads Mapped)
	Species Name	Average Num Reads	Average % Reads	Species Name	Average Num Reads	Average % Reads	Species Name	Average Num Reads	Average % Reads	Species Name	Average Num Reads	Average % Reads
	Enterococcus avium	651639	92.1627	Enterococcus avium	628420	97.8937	Enterococcus avium	651924	95.2566	Enterococcus avium	625229	98.7039
	Enterococcus hirae	20969.6	2.96578	Enterococcus faecium	5860.98	0.913009	Enterococcus faecium	12199.9	1.78261	Enterococcus faecium	3988.5	0.629659
	Enterococcus faecium	17405.6	2.46171	Enterococcus faecalis	2149.93	0.33491	Enterobacter cloacae	2306.57	0.337027	Enterococcus faecalis	1146.33	0.180969
	Staphylococcus aureus	2139.21	0.302553	Enterococcus durans	1515.48	0.236077	Klebsiella pneumoniae	2152.7	0.314544	Shigella sonnei	372.18	0.0587555
	Raoultella planticola	1412.42	0.199761	Staphylococcus aureus	493.67	0.0769027	Providencia rettgeri	2114.63	0.308982	Comamonas terrigena	344.72	0.0544204
	Vibrio vulnificus	1063.3	0.150384	Comamonas terrigena	491.213	0.07652	Morganella morganii	2010.82	0.293813	Enterococcus durans	318.777	0.0503248
	Streptococcus agalactiae	1048.88	0.148346	Kocuria rhizophila	207.813	0.0323727	Klebsiella aerogenes	1330.73	0.194441	Staphylococcus aureus	173.913	0.0274554
	Pasteurella multocida	1008.69	0.142661	Stenotrophomonas maltophilia	152.633	0.0237769	Serratia marcescens	1208.88	0.176637	Gardnerella vaginalis	172.25	0.0271928
	Listeria monocytogenes	859.4	0.121547	Burkholderia gladioli	121.663	0.0189524	Enterococcus hirae	788.65	0.115234	Kocuria rhizophila	171.013	0.0269976
	Enterococcus faecalis	810.45	0.114624	Acinetobacter lwoffii	114.643	0.0178589	Streptococcus agalactiae	663.477	0.0969445	Escherichia coli	139.44	0.0220132
	Stenotrophomonas maltophilia	559.21	0.0790902	Paracoccus yeei	114.063	0.0177685	Pasteurella multocida	636.957	0.0930695	Stenotrophomonas maltophilia	123.59	0.019511
	Klebsiella oxytoca	524.613	0.0741971	Pseudomonas putida	108.81	0.0169502	Enterobacter hormaechei	547.39	0.0799824	Burkholderia gladioli	78.03	0.0123185
	Shigella sonnei	462.2	0.0653699	Pseudomonas protegens	108.773	0.0169444	Staphylococcus aureus	542.66	0.0792913	Pseudomonas protegens	71.8567	0.0113439
	Comamonas terrigena	448.587	0.0634445	Burkholderia cepacia	106.28	0.016556	Vibrio vulnificus	537.943	0.0786021	Pseudomonas putida	70.1533	0.011075
	Neisseria gonorrhoeae	438.837	0.0620655	Bordetella pertussis	103.523	0.0161266	Neisseria gonorrhoeae	459.95	0.067206	Paracoccus yeei	66.9467	0.0105688
	Streptococcus gordonii	415.113	0.0587103	Burkholderia cenocepacia	101.407	0.0157969	Citrobacter freundii	350.767	0.0512526	Acinetobacter lwoffii	63.0433	0.00995255
	Kocuria rhizophila	351.477	0.04971	Gardnerella vaginalis	97.9833	0.0152636	Helicobacter pylori	350.47	0.0512093	Streptococcus oralis	60.4333	0.00954051
	Citrobacter freundii	343.457	0.0485758	Nocardia brasiliensis	97.6433	0.0152106	Comamonas terrigena	310.873	0.0454236	Burkholderia cepacia	58.2767	0.00920004
	Pseudomonas putida	338.953	0.0479388	Burkholderia glumae	71.2333	0.0110966	Bacillus anthracis	289.297	0.0422709	Nocardia brasiliensis	57.8567	0.00913374
	Streptococcus salivarius	331.86	0.0469356	Listeria monocytogenes	71.11	0.0110773	Raoultella planticola	278.02	0.0406232	Burkholderia multivorans	45.7367	0.00722037
	Providencia rettgeri	324.167	0.0458475	Streptococcus oralis	68.5767	0.0106827	Enterococcus faecalis	272.737	0.0398512	Bacillus anthracis	40.6667	0.00641998
	Helicobacter pylori	284.947	0.0403006	Burkholderia multivorans	68.1933	0.010623	Pseudomonas putida	224.603	0.0328181	Staphylococcus warneri	38.5833	0.00609109
	Enterococcus durans	252.99	0.0357809	Shigella flexneri	62.6267	0.00975583	Stenotrophomonas maltophilia	223.65	0.0326788	Parabacteroides distasonis	31.6667	0.00499917
	Acinetobacter lwoffii	245.683	0.0347475	Shigella sonnei	62.4633	0.00973039	Acinetobacter lwoffii	210.467	0.0307525	Burkholderia glumae	29.5767	0.00466922
	Serratia marcescens	186.857	0.0264275	Brucella canis	61.1133	0.00952009	Streptococcus gordonii	201.797	0.0294857	Burkholderia cenocepacia	28.4733	0.00449504
	Streptococcus oralis	171.73	0.0242881	Streptococcus salivarius	60.15	0.00937002	Kocuria rhizophila	143.513	0.0209696	Shigella flexneri	26.78	0.00422772
	Enterobacter cloacae	147.263	0.0208277	Burkholderia vietnamiensis	59.8767	0.00932744	Streptococcus oralis	120.897	0.0176649	Burkholderia vietnamiensis	26.66	0.00420877
	Burkholderia cepacia	146.91	0.0207778	Streptococcus agalactiae	56.15	0.00874691	Enterococcus durans	116.887	0.017079	Brucella canis	24.6667	0.00389409
	Escherichia coli	138.44	0.0195798	Escherichia coli	50.88	0.00792596	Escherichia coli	110.07	0.016083	Enterococcus hirae	21.4767	0.00339049
	Pseudomonas protegens	123.883	0.0175211	Bacillus anthracis	50.36	0.00784496	Burkholderia gladioli	92.75	0.0135523	Burkholderia thailandensis	20.8433	0.0032905
	Burkholderia multivorans	114.447	0.0161864	Burkholderia thailandensis	46.71	0.00727637	Campylobacter jejuni	87.4533	0.0127783	Serratia marcescens	19.19	0.00302949
	Burkholderia gladioli	112.83	0.0159578	Staphylococcus warneri	46.32	0.00721562	Burkholderia cepacia	87.2767	0.0127525	Leclercia adecarboxylata	18.66	0.00294582
	Paracoccus yeei	112.43	0.0159012	Enterococcus hirae	43.7133	0.00680956	Listeria monocytogenes	84.25	0.0123103	Pasteurella multocida	17.6533	0.0027869
	Bordetella pertussis	100.623	0.0142314	Aeromonas hydrophila	42.1567	0.00656706	Burkholderia multivorans	79.02	0.0115461	Aeromonas hydrophila	16.7367	0.00264219
	Staphylococcus simulans	98.2767	0.0138995	Bordetella parapertussis	32.56	0.00507212	Staphylococcus simulans	78.59	0.0114833	Legionella longbeachae	14.6667	0.0023154
	Staphylococcus saprophyticus	96.9867	0.013717	Staphylococcus capitis	29.17	0.00454403	Pseudomonas protegens	75.09	0.0109718	Neisseria gonorrhoeae	14.6167	0.00230751
	Nocardia brasiliensis	93.0233	0.0131565	Serratia marcescens	26.96	0.00419976	Staphylococcus saprophyticus	72.7167	0.0106251	Staphylococcus cohnii	13.9567	0.00220332
	Burkholderia cenocepacia	87.8267	0.0124215	Staphylococcus simulans	25.4133	0.00395883	Paracoccus yeei	71.87	0.0105014	Streptococcus gordonii	13.4867	0.00212912
	Neisseria meningitidis	85.7267	0.0121245	Bacillus circulans	24.5333	0.00382174	Neisseria meningitidis	70.5067	0.0103022	Staphylococcus haemolyticus	12.69	0.00200335
	Staphylococcus warneri	84.9933	0.0120208	Corynebacterium jeikeium	23.3333	0.00363481	Klebsiella oxytoca	62.7	0.00916147	Staphylococcus saprophyticus	11.1967	0.0017676
	Streptococcus mutans	80.1433	0.0113348	Leclercia adecarboxylata	23.1267	0.00360262	Streptococcus mutans	62.41	0.0091191	Enterobacter cloacae	10.5367	0.00166341
	Streptococcus intermedius	79.99	0.0113131	Klebsiella pneumoniae subsp. pneumoniae	22.62	0.00352369	Campylobacter jejuni subsp. jejuni	61.88	0.00904166	Staphylococcus capitis	10.42	0.00164499
	Campylobacter jejuni subsp. jejuni	79.5133	0.0112457	Enterobacter cloacae	21.4633	0.00334351	Burkholderia cenocepacia	54.37	0.00794433	Chryseobacterium indologenes	9.56667	0.00151027
	Burkholderia vietnamiensis	78.66	0.011125	Burkholderia gladioli pv. gladioli	21.0367	0.00327704	Staphylococcus warneri	53.1033	0.00775925	Providencia stuartii	9.54	0.00150606
	Klebsiella aerogenes	78.29	0.0110727	Staphylococcus saprophyticus	18.4133	0.00286838	Nocardia brasiliensis	45.8033	0.0066926
	Gardnerella vaginalis	71.97	0.0101789	Klebsiella pneumoniae	18.3733	0.00286215	Shigella sonnei	44.5	0.00650216
	Burkholderia glumae	71.66	0.010135	Streptococcus gordonii	17.6267	0.00274584	Streptococcus salivarius	43.81	0.00640134
	Enterobacter hormaechei	65.1867	0.00921948	Neisseria sicca	17.62	0.0027448	Edwardsiella tarda	41.9133	0.00612421
	Burkholderia thailandensis	56.0233	0.00792349	Pluralibacter gergoviae	16.79	0.00261551	Staphylococcus haemolyticus	38.4833	0.00562303
	Brucella canis	55.3033	0.00782166	Enterobacter hormaechei	16.3067	0.00254021	Corynebacterium diphtheriae	31.7833	0.00464405
	Bacillus anthracis	53.5367	0.0075718	Clostridium sporogenes	15.0167	0.00233926	Burkholderia glumae	30.4167	0.00444436
	Edwardsiella tarda	41.9	0.005926	Bordetella bronchiseptica	14.96	0.00233043	Staphylococcus cohnii	26.88	0.0039276
	Burkholderia gladioli pv. gladioli	34.45	0.00487233	Staphylococcus cohnii	14.65	0.00228214	Brucella canis	22.59	0.00330076
	Corynebacterium diphtheriae	33.8067	0.00478134	Chryseobacterium indologenes	13.8	0.00214973	Burkholderia vietnamiensis	21.42	0.0031298
	Bordetella bronchiseptica	32.3767	0.0045791	Citrobacter braakii	13.16	0.00205003	Chryseobacterium indologenes	20.2133	0.00295349
	Aeromonas hydrophila	32.2933	0.00456731	Neisseria gonorrhoeae	12.7633	0.00198824	Burkholderia thailandensis	19.21	0.00280689
	Corynebacterium jeikeium	31.6733	0.00447962	Legionella longbeachae	12.36	0.00192541	Corynebacterium jeikeium	18.5233	0.00270656
	Staphylococcus haemolyticus	31.1833	0.00441032	Citrobacter freundii	12.11	0.00188647	Shigella flexneri	18.4233	0.00269194
	Staphylococcus capitis	29.61	0.0041878	Staphylococcus haemolyticus	11.7367	0.00182831	Vibrio cholerae	16.9033	0.00246985
	Vibrio cholerae	28.9233	0.00409068	Raoultella planticola	10.5767	0.00164761	Bacillus circulans	16.8433	0.00246108
	Bordetella parapertussis	27.98	0.00395727				Aeromonas hydrophila	16.1967	0.00236659
	Pluralibacter gergoviae	23.6833	0.00334958				Leclercia adecarboxylata	14.4667	0.00211381
	Klebsiella pneumoniae	20.9	0.00295593				Bordetella bronchiseptica	12.7067	0.00185665
	Morganella morganii	20.08	0.00283995				Staphylococcus capitis	12.3	0.00179723
	Staphylococcus sciuri	19.6467	0.00277867
	Leclercia adecarboxylata	19.6233	0.00277537
	Yersinia pseudotuberculosis	18.9267	0.00267684
	Bacillus circulans	18.8733	0.00266929
	Shigella flexneri	18.2833	0.00258585
	Yersinia intermedia	16.4133	0.00232137
	Streptococcus equinus	15.75	0.00222755
	Chryseobacterium indologenes	14.4367	0.00204181
	Staphylococcus cohnii	13.6633	0.00193243
	Providencia stuartii	13.4767	0.00190603
	Vibrio fluvialis	12.2333	0.00173018
	Legionella longbeachae	10.2033	0.00144308
	Neisseria sicca	9.95667	0.00140819
