# Supplementary material for: FDA-ARGOS is a database with public quality-controlled reference genomes for diagnostic use and regulatory science
Source: Nat Commun. 2019 Jul 25;10:3313. doi: 10.1038/s41467-019-11306-6 (PMC6658474; doi:10.1038/s41467-019-11306-6)
Supplement: Supplementary file 8 — Supplementary Data 7 [file 41467_2019_11306_MOESM8_ESM.xlsx]

## Sheet: Supplementary Data 7
	Supplementary Data 7: MegaBLAST E.avium Isolate Raw Data
	TaxID	Species Name	NCBI_ISOS1_0	NCBI_ISOS1_1	NCBI_ISOS1_2	NCBI_ISOS1_3	NCBI_ISOS1_4	NCBI_ISOS1_5	NCBI_ISOS1_6	NCBI_ISOS1_7	NCBI_ISOS1_8	NCBI_ISOS1_9	NCBI_ISOS1_10	NCBI_ISOS1_11	NCBI_ISOS1_12	NCBI_ISOS1_13	NCBI_ISOS1_14	NCBI_ISOS1_15	NCBI_ISOS1_16	NCBI_ISOS1_17	NCBI_ISOS1_18	NCBI_ISOS1_19	NCBI_ISOS1_20	NCBI_ISOS1_21	NCBI_ISOS1_22	NCBI_ISOS1_23	NCBI_ISOS1_24	NCBI_ISOS1_25	NCBI_ISOS1_26	NCBI_ISOS1_27	NCBI_ISOS1_28	NCBI_ISOS1_29	NCBI_ISOS1_30	NCBI_ISOS1_31	NCBI_ISOS1_32	NCBI_ISOS1_33	NCBI_ISOS1_34	NCBI_ISOS1_35	NCBI_ISOS1_36	NCBI_ISOS1_37	NCBI_ISOS1_38	NCBI_ISOS1_39	NCBI_ISOS1_40	NCBI_ISOS1_41	NCBI_ISOS1_42	NCBI_ISOS1_43	NCBI_ISOS1_44	NCBI_ISOS1_45	NCBI_ISOS1_46
	33945	Enterococcus avium	749835	750079	750040	749119	749985	748869	748403	750145	750139	748282	754219	748482	751743	751679	751565	748771	752447	750202	751102	749295	749302	749881	446544	750023	750051	750239	748432	749965	446638	749978	752099	748766	751361	748677	750341	450772	750065	750487	749830	748677	749973	445475	748532	749778	749418	748397	750005
	1352	Enterococcus faecium	18964	19613	17935	19676	23511	20457	20960	22906	19597	20370	19084	20542	21415	17515	17011	19594	21708	18894	17850	19170	5651	24295	16931	19809	23751	19338	19583	17872	16482	20118	18332	20318	17420	21049	18631	16474	19365	18830	18491	20577	19443	17816	20670	6388	18843	21160	19613
	1351	Enterococcus faecalis	599	430	1081	671	961	4647	4682	820	505	510	460	530	710	535	543	529	245	663	578	630	614	457	430	520	951	583	416	542	313	600	262	245	1298	455	313	737	599	372	706	528	463	212	730	371	1659	574	627
	53345	Enterococcus durans	188	240	262	300	322	428	260	214	282	301	302	295	313	206	488	1077	211	449	183	669	180	682	152	308	225	246	247	337	79	64	241	179	196	305	173	360	56	228	171	308	45	272	233	166	194	252	180
	1280	Staphylococcus aureus	4305	3845	3822	131	3827	3926	4419	285	3926	222	7	142	2155	4167	39	4089	37	4249	4466	84	139	526	3986	4136	54	1419	4354	4333	101	4051	4063	76	31	4520	4202	66	3959	3981	4248	4306	3209	26	4126	3875	4426	4797	4449
	32013	Comamonas terrigena	604	615	603	605	615	612	610	615	611	615	617	614	612	615	614	604	613	603	617	604	605	616	599	611	615	608	616	618	604	616	616	613	616	612	617	616	614	598	618	603	612	614	616	614	618	615	609
	72000	Kocuria rhizophila	89	109	107	102	109	104	107	109	107	95	197	103	96	102	107	101	106	112	101	4509	107	103	106	104	105	109	89	90	104	99	104	98	92	95	113	109	103	104	102	98	101	101	344	105	103	104	102
	40324	Stenotrophomonas maltophilia	159	149	138	1976	150	125	154	138	140	296	226	133	164	154	183	382	4711	136	144	134	166	145	326	175	118	122	144	150	135	108	153	159	133	145	121	4718	155	115	147	158	127	153	130	247	139	104	157
	28095	Burkholderia gladioli	128	78	117	85	109	134	118	121	112	116	132	40	121	131	130	135	115	126	113	131	118	137	133	116	138	122	130	140	111	132	110	134	115	133	124	108	65	60	131	75	102	464	36	38	100	125	112
	28090	Acinetobacter lwoffii	89	160	89	111	110	89	89	105	104	110	113	109	212	105	111	213	110	92	208	110	89	157	91	222	89	143	91	216	89	160	153	213	87	214	113	211	214	111	160	111	216	89	105	102	110	105	110
	147645	Paracoccus yeei	128	129	151	129	151	151	151	151	151	148	151	151	148	126	149	151	129	126	129	129	131	151	151	126	126	129	151	151	129	151	126	151	130	151	148	129	129	131	151	129	151	129	127	124	151	129	151
	303	Pseudomonas putida	233	241	245	288	267	284	261	261	272	295	237	283	261	236	176	259	287	294	262	251	231	230	210	270	261	228	233	197	219	240	278	276	255	279	247	196	255	276	202	229	201	221	321	277	354	278	263
	380021	Pseudomonas protegens	83	71	88	80	82	68	70	81	70	88	83	67	72	79	100	83	80	72	643	64	88	63	95	70	92	104	76	79	88	89	81	82	632	76	89	99	88	98	474	91	82	100	74	69	356	80	75
	292	Burkholderia cepacia	124	114	109	106	113	122	115	117	118	111	107	165	122	164	155	91	115	146	121	124	99	150	110	155	142	122	134	118	115	105	105	103	107	106	101	119	161	131	114	113	172	118	112	118	159	116	157
	520	Bordetella pertussis	136	135	133	138	128	120	119	134	102	132	134	140	139	135	137	128	135	138	136	136	138	134	106	137	134	135	141	138	140	135	146	133	132	135	137	137	135	115	143	137	118	138	135	133	137	134	125
	95486	Burkholderia cenocepacia	83	59	102	88	39	71	70	89	75	18	77	21	46	28	61	93	78	74	56	85	56	91	88	84	75	105	72	67	68	72	89	56	75	53	80	44	61	134	60	69	33	105	74	63	63	62	89
	2702	Gardnerella vaginalis	0	0	0	98	0	0	21	0	0	0	0	0	0	0	0	0	0	0	0	0	0	0	0	0	1	1	0	0	0	0	0	0	0	0	0	0	1	41	20	0	0	0	0	0	0	0	0
	37326	Nocardia brasiliensis	120	119	121	115	117	118	121	118	122	120	114	118	114	114	115	114	116	121	120	117	119	116	114	117	119	121	117	115	116	120	117	119	120	119	115	117	115	115	119	116	115	116	115	115	119	117	117
	337	Burkholderia glumae	78	72	77	74	78	74	76	73	72	76	75	81	78	74	69	71	79	74	76	75	76	75	74	74	72	71	70	72	70	72	72	75	73	76	76	74	74	76	72	73	78	77	72	78	75	72	77
	1639	Listeria monocytogenes	134	27	43	30	35	40	47	147	4203	339	41	4181	29	41	27	46	410	96	48	31	36	143	44	88	45	3615	51	331	81	4353	4207	31	34	33	4191	36	4203	22	35	269	1225	29	70	29	45	43	26
	1303	Streptococcus oralis	124	108	643	125	107	122	125	35	382	124	97	108	69	34	109	69	114	112	382	32	118	121	644	130	121	130	108	140	104	49	126	118	120	98	146	382	108	106	98	70	147	124	121	119	102	130	69
	87883	Burkholderia multivorans	430	90	849	257	83	364	88	70	81	88	443	89	73	77	213	87	82	223	377	96	89	77	82	118	62	678	78	769	87	91	85	107	492	80	132	1246	128	79	98	94	92	78	92	85	77	93	605
	623	Shigella flexneri	12	6	6	16	15	9	64	30	13	4	10	5	15	19	129	11	12	13	11	12	6	11	13	20	99	11	10	6	11	35	21	24	33	14	29	33	17	14	11	27	10	10	16	15	17	18	21
	624	Shigella sonnei	116	1053	74	97	154	127	227	54	90	126	175	130	118	114	101	153	174	93	105	140	100	186	126	104	69	118	117	251	94	76	68	72	77	135	54	81	1020	119	110	120	124	107	122	129	97	131	55
	36855	Brucella canis	71	66	62	70	63	63	63	62	63	63	64	63	64	66	71	63	65	66	66	67	66	62	63	65	65	66	62	63	66	63	71	63	67	63	62	66	66	66	63	66	63	66	67	66	71	66	55
	1304	Streptococcus salivarius	74	78	68	67	643	80	700	657	77	1116	656	59	70	652	681	79	78	37	69	683	717	67	80	701	681	80	646	43	76	68	69	68	69	1115	65	79	79	886	83	69	684	69	78	80	80	36	71
	60552	Burkholderia vietnamiensis	68	77	48	74	72	83	65	64	66	83	66	83	89	62	65	70	58	71	65	86	84	63	71	67	61	60	78	70	65	74	68	76	70	67	60	79	65	84	72	69	81	63	82	75	67	62	56
	1311	Streptococcus agalactiae	55	38	20	5431	143	22	10	19	46	5055	223	5091	9	12	5205	7	60	11	855	5246	5089	22	114	22	18	10	10	52	5763	24	22	5228	5136	7	22	20	17	20	71	18	24	5844	47	16	15	8	553
	562	Escherichia coli	561	70	101	241	24	358	101	250	673	65	65	73	100	190	131	34	71	80	1035	346	77	292	37	98	423	180	49	420	90	99	115	89	84	575	130	90	628	103	218	73	60	154	57	17	473	28	163
	1392	Bacillus anthracis	18	20	20	20	20	33	20	20	20	20	20	20	20	20	17	20	20	46	20	18	20	14	20	20	89	17	14	20	20	20	20	20	20	60	17	20	20	20	20	20	17	18	20	20	20	20	20
	57975	Burkholderia thailandensis	79	81	90	79	89	91	91	81	70	89	89	79	94	85	85	83	89	85	85	80	90	84	88	75	84	79	78	85	89	84	81	87	94	89	94	81	97	83	86	91	77	82	81	82	80	86	79
	1292	Staphylococcus warneri	104	96	108	97	71	204	108	201	97	102	96	108	104	105	97	97	106	108	96	81	96	96	99	81	97	108	108	104	87	87	97	1276	19	78	87	1194	104	104	108	108	87	97	104	92	104	97	97
	1354	Enterococcus hirae	611	563	1473	1492	446	438	22	948	677	916	456	574	610	614	461	538	441	665	662	619	931	637	310185	491	435	793	1558	1569	310561	931	1491	1647	469	695	1494	310158	1801	926	1957	436	529	310253	537	321	4728	495	672
	644	Aeromonas hydrophila	18	35	39	39	23	28	39	28	41	18	37	24	27	34	27	28	34	24	25	29	29	31	18	15	27	35	18	33	28	41	19	34	30	28	19	32	29	33	27	27	27	39	39	27	19	34	28
	519	Bordetella parapertussis	17	17	21	21	25	15	17	21	18	24	17	21	20	20	21	25	21	21	21	20	21	17	18	25	20	25	25	21	20	26	24	17	30	20	21	21	21	14	26	21	23	21	21	17	20	20	19
	29388	Staphylococcus capitis	16	24	16	16	16	18	22	28	23	29	26	32	19	28	25	26	23	62	16	32	64	21	26	26	16	16	19	28	28	28	32	16	19	16	21	28	26	18	28	18	29	37	22	38	22	24	28
	615	Serratia marcescens	434	60	58	83	46	90	47	70	64	48	54	45	49	58	51	78	84	74	52	76	65	414	74	32	68	558	48	54	84	50	671	73	189	61	59	189	86	77	56	73	45	46	59	418	59	62	4401
	1286	Staphylococcus simulans	3	12	438	3	3	95	9	3	381	13	12	7	19	3	4	13	3	3	4	3	19	10	14	3	13	2792	5	5	4	5	4	3	3	10	5	3	60	9	3	3	12	5	3	4	3	36	3
	1397	Bacillus circulans	0	0	5	0	5	169	170	5	0	0	90	5	6	5	0	0	5	6	5	0	5	6	5	6	6	5	0	9	6	0	5	0	6	7	33	95	43	5	43	5	95	170	6	6	0	5	5
	38289	Corynebacterium jeikeium	48	23	37	25	27	50	25	13	32	38	45	36	39	25	42	23	51	52	51	25	24	25	46	35	42	36	50	31	37	48	27	26	22	25	13	40	24	29	25	48	23	43	30	26	25	26	51
	83655	Leclercia adecarboxylata	5	19	20	21	15	20	25	16	25	16	25	14	22	21	17	13	19	13	17	13	23	17	28	27	17	12	17	21	2	19	20	15	19	18	16	20	11	5	13	20	20	23	18	21	25	24	20
	72407	Klebsiella pneumoniae subsp. pneumoniae	7	9	3	2	11	12	0	3	0	0	9	0	0	14	14	0	4	14	0	3	0	0	1	7	14	2	4	11	0	0	9	11	1	0	0	2	0	0	5	9	6	18	4	1	6	10	6
	550	Enterobacter cloacae	10	20	17	116	302	41	23	7723	23	349	28	24	10	432	16	36	28	595	24	18	63	23	15	57	14	47	34	47	46	24	22	11	7715	11	26	14	29	19	34	17	31	42	8	58	35	368	197
	32009	Burkholderia gladioli pv. gladioli	15	67	8	68	24	12	18	32	16	31	8	89	8	8	16	7	8	10	16	8	16	15	7	11	11	4	16	13	16	7	15	7	16	13	26	20	81	78	7	76	39	91	91	88	40	4	11
	29385	Staphylococcus saprophyticus	762	847	6	78	11	22	12	17	10	10	10	12	10	19	4	4	26	4	16	10	10	59	10	19	13	12	813	4	4	10	6	6	10	12	13	10	13	10	10	21	197	4	15	4	17	10	10
	573	Klebsiella pneumoniae	14	13	21	23	6	7	31	15	26	47	5	7	27	15	19	4	0	16	13	27	37	25	24	11	31	9	25	28	24	20	3	2	14	15	23	18	9	31	26	12	10	6	17	12	7	8	22
	1302	Streptococcus gordonii	629	474	3369	419	354	856	3	4	726	189	5	761	3	54	3	3100	629	9	3	14	3	7	3	3	23	3	3	631	22	4	5	629	129	3	416	133	3599	5	3	5	3	5	919	857	9	3029	3
	490	Neisseria sicca	5	1	4	7	7	7	3	8	4	7	7	8	3	5	7	3	7	7	8	8	5	8	3	4	4	6	7	8	7	4	8	8	4	3	7	4	4	8	8	9	8	4	4	7	8	7	8
	61647	Pluralibacter gergoviae	16	20	15	14	16	12	12	40	17	12	11	9	13	41	16	11	14	15	19	12	12	13	42	11	15	13	13	12	15	12	15	13	11	16	14	20	14	13	10	42	12	13	18	41	12	12	16
	158836	Enterobacter hormaechei	15	6	16	6	6	26	3	3	1	909	6	6	186	8	2	6	258	2	7	4	2	8	3	1	1	6	6	218	185	11	603	2	2	6	33	11	6	7	4	2	6	2	8	4	46	11	12
	1509	Clostridium sporogenes	2	1	1	1	2	1	2	0	1	1	1	1	1	1	2	1	1	1	0	1	0	1	1	2	1	1	2	1	40	1	0	0	0	1	2	1	0	0	0	0	1	1	2	2	1	2	0
	518	Bordetella bronchiseptica	28	30	18	18	26	194	59	18	53	24	29	17	17	26	18	26	18	18	17	26	18	28	58	13	18	18	13	18	18	16	13	28	26	14	18	18	18	58	18	18	58	18	16	28	18	29	289
	29382	Staphylococcus cohnii	11	11	11	16	3	11	11	1	2	7	3	1	3	1	3	17	3	9	17	11	1	17	3	9	3	11	11	11	11	5	11	11	11	17	17	5	5	11	13	5	3	1	11	11	5	1	1
	253	Chryseobacterium indologenes	5	7	4	7	1	8	3	4	3	4	4	1	4	4	4	2	1	5	4	3	6	2	4	4	2	6	1	2	3	2	4	4	4	2	4	4	3	4	2	3	4	4	5	2	5	5	5
	57706	Citrobacter braakii	0	0	0	1	1	1	0	1	0	1	2	1	1	1	0	1	1	1	1	1	1	1	1	0	1	2	1	2	0	0	1	1	1	1	1	1	0	1	1	0	0	1	1	2	1	1	1
	485	Neisseria gonorrhoeae	10	53	872	10	105	25	69	510	5	14	51	14	22	17	344	600	449	4116	14	14	15	353	295	426	315	14	710	69	142	235	15	15	295	10	451	14	14	15	10	15	130	15	14	10	23	14	24
	450	Legionella longbeachae	10	10	10	10	10	10	10	10	10	10	10	10	10	10	10	10	10	10	10	10	10	10	9	10	10	10	10	10	10	10	9	10	10	10	10	10	10	10	9	9	10	10	10	10	10	10	10
	546	Citrobacter freundii	5	4	3	3	6	3	5	3	3	3	3	4	3	4	3	3	4	3	3	10	15	206	3	3	3	25	4276	119	9	3	4	7	9	14	3	3	15	3	10	9	3	3	4391	3	3	3	10
	1283	Staphylococcus haemolyticus	33	18	33	17	14	27	18	17	17	120	216	18	33	17	36	51	14	17	18	28	14	24	14	14	27	26	14	17	18	17	14	110	43	17	24	17	36	31	15	41	14	48	129	45	24	17	17
	575	Raoultella planticola	4	605	4436	5	7	456	454	5	453	453	13	453	455	4251	3927	4312	454	5	453	8	158	6	6	4237	452	4490	5	462	4721	7	8	8	459	4308	454	5	453	4732	7	6	6	5	453	26	454	153	462
	1338	Streptococcus intermedius	10	493	112	10	73	12	45	10	10	191	12	24	10	12	55	553	10	12	300	10	12	10	10	53	10	552	102	10	10	538	53	10	552	205	10	299	24	265	493	53	10	12	24	10	552	7	10
	663	Vibrio alginolyticus	1	0	11	0	1	0	0	21	0	1	1	0	6	9	1	0	10	1	1	18	12	1	11	11	1	0	1	0	7	1	11	1	11	1	1	1	0	11	1	1	0	0	1	1	0	1	17
	614	Serratia liquefaciens	15	15	12	13	8	9	12	15	6	12	12	15	13	12	12	14	6	12	12	15	14	12	12	12	14	14	13	14	12	15	12	6	11	14	11	13	9	12	15	12	11	12	6	8	12	14	13
	636	Edwardsiella tarda	7	7	8	8	8	1	9	7	8	557	738	8	9	8	7	8	7	8	8	8	855	8	8	7	7	7	8	7	9	8	9	8	10	1	8	7	8	2	9	7	833	8	8	665	8	8	7
	1335	Streptococcus equinus	5	8	12	12	8	1	5	5	5	5	5	5	7	12	8	7	8	5	5	11	12	5	5	12	12	5	12	12	5	5	2	5	12	5	2	5	5	1	5	1	5	12	5	5	5	6	7
	569	Hafnia alvei	2	2	38	20	2	34	2	2	2	2	2	43	2	36	2	2	2	2	2	32	2	2	2	39	2	2	2	2	44	2	30	0	2	2	2	2	2	2	2	2	2	24	2	2	37	0	43
	571	Klebsiella oxytoca	12	17	7	14	9	6	8	9	49	36	10	18	9	5	4	498	8	7	6	10	13686	9	33	6	14	9	8	8	6	9	6	26	6	6	10	8	10	7	20	8	6	7	8	13919	8	16	6
	747	Pasteurella multocida	4	2	4	3193	3662	4	4	2930	4	4	4	2	2	9	2	2	2940	4	2	2	9	2	4	2	2715	0	4	2	4	3593	0	2	2	2	4	2	0	3479	0	2917	2	3684	2	2	4	64	2
	1296	Staphylococcus sciuri	75	17	79	57	16	11	18	17	13	17	16	139	14	18	13	13	18	139	5	11	16	13	3	14	11	13	11	3	3	13	7	21	11	129	18	5	15	11	16	16	3	13	12	13	18	11	14
	549	Pantoea agglomerans	10	13	13	13	13	13	10	13	7	7	10	4	10	10	13	13	7	7	7	10	13	10	10	13	7	7	10	10	7	7	13	7	10	7	13	10	7	7	7	10	10	7	7	10	10	7	10
	139	Borreliella burgdorferi	0	0	0	0	0	0	0	0	0	0	0	0	0	0	0	0	0	0	0	0	0	0	0	0	0	0	0	0	0	0	0	0	0	0	0	0	0	0	0	0	0	0	0	0	0	0	0
	487	Neisseria meningitidis	5	55	463	36	0	2	29	468	31	5	0	2	0	5	467	1	35	0	0	4	3	2	0	31	5	0	0	2	0	36	0	2	5	4	37	28	459	0	7	2	37	2	28	6	7	0	7
	548	Klebsiella aerogenes	14	14	11	872	16	14	17	17	13	9	16	974	11	10	11	13	16	17	11	14	11	5	11	1113	17	943	10	9	1058	18	17	707	17	18	714	10	17	11	9	11	11	20	20	11	11	536	7
	1117645	Elizabethkingia anophelis	0	0	0	0	0	0	0	4	0	0	0	0	4	0	0	0	0	0	0	4	0	0	0	0	0	0	0	4	0	0	0	0	0	0	0	0	5	0	0	0	0	0	0	0	0	0	0
	587	Providencia rettgeri	18	0	0	0	0	30	8	0	0	0	7720	30	7713	8	0	0	30	8	12	0	0	7718	7716	1	8	19	0	7718	26	8	0	0	8	35	13	0	0	0	7716	29	0	8	0	7718	0	0	0
	631	Yersinia intermedia	57	1	1	1	57	1	57	3	59	3	3	3	59	3	57	3	3	3	1	1	57	1	1	57	59	1	3	1	3	1	1	1	57	1	3	1	1	1	1	3	1	3	3	1	57	1	1
	28035	Staphylococcus lugdunensis	2	1	2	2	2	2	2	1	1	2	2	2	2	2	2	2	2	2	2	1	2	1	1	2	2	2	2	1	2	2	2	2	2	2	1	2	2	2	2	2	2	2	2	2	2	2	2
	674	Vibrio mimicus	1	1	1	1	1	1	1	1	1	1	1	1	1	1	1	1	1	1	1	1	1	1	1	1	1	1	1	1	1	1	1	1	1	1	1	1	1	1	1	1	1	1	1	1	1	1	1
	59201	Salmonella enterica subsp. enterica	0	0	0	0	0	0	0	0	0	0	1	0	0	0	0	0	0	0	0	0	0	0	0	0	0	0	0	0	0	0	0	0	0	0	0	0	0	0	0	0	0	0	0	0	1	0	0
	545	Citrobacter koseri	6	5	5	5	5	5	5	5	5	5	5	5	5	5	5	5	5	5	15	5	5	5	5	16	5	5	5	5	5	5	5	5	5	5	5	5	5	5	5	5	5	5	5	5	5	5	5
	29484	Yersinia frederiksenii	26	0	31	2	0	0	31	0	0	0	31	2	0	2	24	0	2	26	2	2	0	31	24	0	2	24	26	0	0	2	0	2	0	0	31	0	0	0	31	26	31	0	26	0	31	2	24
	35703	Citrobacter amalonaticus	0	23	0	0	11	0	0	0	0	0	0	0	0	0	0	0	22	0	22	0	0	0	0	0	0	0	0	0	0	7	0	22	22	0	0	22	0	1	0	0	0	0	0	0	0	0	0
	672	Vibrio vulnificus	76	4209	201	4205	199	8	72	7	1274	251	6	284	140	1725	21	5	231	786	4075	395	5553	1166	1836	333	1145	4	17	122	1142	1697	776	4206	301	7	1068	6	117	1124	1388	777	249	10	1806	725	2183	5465	192
	588	Providencia stuartii	10	11	12	8	11	12	14	17	11	8	12	15	11	12	5	14	10	19	8	13	13	13	17	8	11	14	8	18	18	11	5	11	11	14	13	8	13	10	15	13	14	15	8	8	8	10	16
	1309	Streptococcus mutans	10	10	10	8	8	2734	8	11	8	10	10	8	8	8	8	8	8	10	8	10	8	8	10	14	10	10	10	10	10	9	8	8	10	8	8	10	8	10	8	8	10	8	10	10	8	10	10
	28901	Salmonella enterica	25	2	9	3	21	3	28	3	20	0	9	3	5	5	3	10	3	1	25	20	3	3	3	10	5	19	3	0	6	4	6	10	25	18	3	16	18	22	1	4	4	6	3	19	20	4	9
	582	Morganella morganii	3	7	37	13	3	6	1	31	31	20	4	6	2	32	3	36	7	6	32	3	3	34	6	1	19	19	25	4	1	38	9	22	20	8	3	33	42	6	47	3	7	64	28	34	9	31	4
	158822	Cedecea neteri	8	6	4	8	2	8	8	8	3	4	6	3	8	3	7	2	6	2	7	8	3	7	8	4	2	3	8	5	4	5	8	6	8	4	8	8	8	2	4	8	3	8	4	5	2	3	3
	585	Proteus vulgaris	3	0	0	0	0	0	0	0	0	0	0	0	0	0	0	0	0	3	0	0	3	0	3	0	3	0	0	0	3	0	0	0	0	0	0	0	0	0	0	0	0	0	0	0	0	0	0
	210	Helicobacter pylori	4193	13	3	10	3	1	3	3	10	3	10	3	1	3	1	1	3	1	12	4	3	1	3	1	3	5	1	1	2	1	11	3	3	1	3	1	1	1	3	4337	4138	2	3	1	3	1	3
	67827	Citrobacter werkmanii	1	10	0	1	1	11	1	1	0	1	9	1	10	11	1	0	1	1	1	0	1	17	1	1	1	10	13	11	1	11	0	1	0	1	1	1	11	1	11	11	1	1	1	1	12	11	1
	1717	Corynebacterium diphtheriae	0	16	16	0	4	16	0	598	221	15	24	4	18	18	4	20	18	653	16	18	18	18	18	18	2	15	18	16	20	0	18	15	0	604	21	4	18	18	15	19	20	16	18	0	0	501	18
	90245	Oligella urethralis	3	3	3	3	3	3	3	3	3	3	3	3	3	3	3	3	3	3	3	3	3	3	3	3	3	3	3	3	3	3	3	3	3	3	3	3	3	3	3	3	3	3	3	3	3	3	3
	59205	Salmonella enterica subsp. houtenae	2	2	2	2	2	2	2	2	2	2	2	0	2	2	2	2	2	2	2	2	2	2	2	2	0	2	2	2	2	2	2	0	2	2	2	2	2	2	0	2	2	2	2	2	2	0	2
	197	Campylobacter jejuni	0	0	0	0	0	0	0	0	0	0	0	0	0	0	0	0	1	0	0	0	1	1	0	0	0	4	0	0	0	0	0	0	0	0	0	0	0	0	0	0	10	0	10	0	0	0	0
	774	Bartonella bacilliformis	0	0	0	0	0	0	0	0	0	0	0	0	0	0	0	0	0	0	0	0	0	0	0	0	0	0	0	0	0	0	0	0	0	0	0	0	0	0	0	0	0	0	0	0	0	0	0
	676	Vibrio fluvialis	13	18	24	12	23	16	12	1	12	30	29	13	16	28	16	1	12	31	15	27	16	15	16	32	2	6	25	7	27	14	16	12	20	17	15	19	17	20	5	24	11	32	20	5	10	15	23
	263	Francisella tularensis	0	0	0	0	0	0	0	0	0	0	0	0	0	0	0	0	0	0	0	0	0	0	0	0	0	0	0	0	0	0	0	0	0	0	0	0	0	0	0	0	4	0	0	0	0	0	0
	823	Parabacteroides distasonis	1	1	1	1	1	1	1	1	1	1	1	1	1	1	1	1	1	1	1	1	1	1	1	1	1	1	1	1	1	1	1	1	1	1	1	1	1	1	1	1	1	1	1	1	1	1	1
	126385	Providencia alcalifaciens	1	1	1	1	1	3	1	1	1	1	1	1	1	1	3	1	1	1	1	1	1	3	1	1	1	1	1	1	1	1	3	1	1	3	1	1	1	1	1	1	1	1	1	1	1	1	1
	32022	Campylobacter jejuni subsp. jejuni	0	1	0	1	1	1	1	1	1	1	0	1	0	56	1	1	538	0	1	1	538	0	56	1	1	1	0	0	1	1	0	0	1	0	1	1	1	1	1	1	1	1	1	1	1	1	0
	666	Vibrio cholerae	0	0	2	0	24	2	2	0	2	0	289	2	153	0	0	31	0	0	0	0	3	3	0	29	0	0	176	0	0	1	58	0	0	0	0	62	0	0	104	0	0	2	0	0	0	86	3
	28152	Yersinia kristensenii	0	0	1	0	0	0	0	0	3	0	0	0	2	0	0	0	0	0	0	0	0	2	0	0	0	0	1	2	0	0	0	2	0	0	0	0	0	0	0	0	0	0	0	0	0	2	0
	633	Yersinia pseudotuberculosis	20	12	14	14	12	12	14	14	12	18	14	14	14	14	21	12	18	14	14	14	14	12	17	14	12	16	14	18	14	14	14	12	19	14	12	18	14	12	14	18	14	14	12	14	14	19	14
	90105	Salmonella enterica subsp. enterica serovar Saintpaul	1	0	1	0	0	0	1	1	0	0	0	0	0	0	1	0	0	0	0	0	0	0	0	0	1	0	0	1	0	1	0	0	0	1	0	0	0	0	0	0	0	0	0	0	0	0	0
[truncated: 553 more columns]
