# Supplementary material for: FDA-ARGOS is a database with public quality-controlled reference genomes for diagnostic use and regulatory science
Source: Nat Commun. 2019 Jul 25;10:3313. doi: 10.1038/s41467-019-11306-6 (PMC6658474; doi:10.1038/s41467-019-11306-6)
Supplement: Supplementary file 9 — Supplementary Data 8 [file 41467_2019_11306_MOESM9_ESM.xlsx]

## Sheet: Supplementary Data 8
	Supplementary Data 8: Kraken E.avium Isolate Raw Data
	TaxID	Species Name	NCBI_ISOS1_0	NCBI_ISOS1_1	NCBI_ISOS1_2	NCBI_ISOS1_3	NCBI_ISOS1_4	NCBI_ISOS1_5	NCBI_ISOS1_6	NCBI_ISOS1_7	NCBI_ISOS1_8	NCBI_ISOS1_9	NCBI_ISOS1_10	NCBI_ISOS1_11	NCBI_ISOS1_12	NCBI_ISOS1_13	NCBI_ISOS1_14	NCBI_ISOS1_15	NCBI_ISOS1_16	NCBI_ISOS1_17	NCBI_ISOS1_18	NCBI_ISOS1_19	NCBI_ISOS1_20	NCBI_ISOS1_21	NCBI_ISOS1_22	NCBI_ISOS1_23	NCBI_ISOS1_24	NCBI_ISOS1_25	NCBI_ISOS1_26	NCBI_ISOS1_27	NCBI_ISOS1_28	NCBI_ISOS1_29	NCBI_ISOS1_30	NCBI_ISOS1_31	NCBI_ISOS1_32	NCBI_ISOS1_33	NCBI_ISOS1_34	NCBI_ISOS1_35	NCBI_ISOS1_36	NCBI_ISOS1_37	NCBI_ISOS1_38	NCBI_ISOS1_39	NCBI_ISOS1_40	NCBI_ISOS1_41	NCBI_ISOS1_42	NCBI_ISOS1_43	NCBI_ISOS1_44	NCBI_ISOS1_45	NCBI_ISOS1_46
	33945	Enterococcus avium	749730	750316	750054	749292	750128	749120	748740	750183	750280	748557	753854	748753	751731	751820	751597	748942	752619	750326	750839	749544	749744	749764	454478	750025	750107	750560	748696	749821	454636	750017	752038	749186	751492	748927	750613	458765	750116	750735	749701	748884	750233	453553	748880	749722	749508	748714	750246
	1352	Enterococcus faecium	13137	13107	12428	14505	12754	21691	14612	13817	13239	13832	12935	14655	12972	12088	11959	13364	14326	13537	13522	13665	3340	17665	12565	12960	13509	13602	13073	12071	12666	14049	14190	14740	13102	14637	13180	12078	13066	12711	12479	13935	13150	12015	13616	3681	13273	15009	14095
	1351	Enterococcus faecalis	177	75	547	232	622	72	88	193	145	69	85	132	246	121	82	72	116	269	257	139	104	51	338	29	438	257	14	164	198	52	86	56	550	127	118	588	264	90	147	72	14	208	384	258	503	199	186
	624	Shigella sonnei	0	634	0	0	11	2	38	0	0	0	2	85	2	1	0	3	6	4	0	3	16	0	0	19	1	10	0	26	0	2	3	0	12	3	6	15	565	0	0	2	5	0	6	5	0	0	0
	32013	Comamonas terrigena	464	477	474	481	471	472	476	471	472	471	483	477	475	474	475	480	472	476	481	474	482	472	469	477	473	472	473	478	476	476	484	475	488	481	474	476	476	474	478	478	473	480	482	479	482	475	472
	53345	Enterococcus durans	63	43	75	151	37	201	66	43	324	157	154	151	76	37	235	1036	43	258	62	484	83	378	145	151	151	82	61	267	91	5	61	62	69	157	62	552	5	72	61	151	0	164	37	37	151	37	37
	1280	Staphylococcus aureus	540	405	311	498	181	519	1010	328	893	82	28	412	319	281	140	247	301	788	316	392	70	62	64	470	366	166	243	314	427	50	677	508	51	668	347	245	107	224	184	534	621	92	574	172	952	340	622
	2702	Gardnerella vaginalis	0	0	0	27	0	14	11	0	0	0	8	0	0	26	0	8	0	0	0	0	0	0	0	8	1	1	0	0	0	0	0	0	0	0	0	0	1	1	13	0	0	0	0	0	0	0	0
	72000	Kocuria rhizophila	59	62	66	65	58	67	65	55	71	59	61	67	70	59	66	65	63	59	63	3565	61	61	61	59	61	64	59	55	61	59	61	61	60	56	58	59	59	68	62	66	67	61	135	57	67	59	61
	562	Escherichia coli	475	84	105	235	45	262	93	167	443	51	60	58	76	52	51	23	71	62	776	216	65	260	33	98	444	155	38	368	70	83	85	88	84	491	111	72	515	57	145	46	29	155	57	28	434	31	140
	40324	Stenotrophomonas maltophilia	93	103	102	1545	90	89	93	98	93	195	178	104	100	95	115	206	4151	106	107	101	94	91	185	98	75	97	102	115	91	93	120	102	82	85	83	278	96	77	99	95	90	107	100	97	115	80	83
	28095	Burkholderia gladioli	123	125	90	141	89	91	107	122	88	124	101	105	95	94	106	104	108	102	96	100	94	118	96	84	115	82	115	114	105	97	89	100	96	85	124	101	118	97	94	112	105	442	90	108	110	85	89
	380021	Pseudomonas protegens	52	62	50	36	45	39	37	58	48	56	42	39	38	58	61	57	59	45	354	43	60	42	59	51	53	73	47	54	49	56	36	48	418	51	58	53	50	58	277	50	57	57	35	47	176	57	45
	303	Pseudomonas putida	124	134	130	183	164	211	143	170	205	206	136	149	156	154	79	146	160	165	154	135	142	201	119	147	168	162	236	114	129	152	159	173	153	178	151	127	169	230	142	159	128	133	207	159	195	161	168
	147645	Paracoccus yeei	80	80	108	78	107	106	106	109	107	109	108	106	106	78	109	109	78	80	79	79	78	107	107	79	80	80	107	109	81	107	78	107	80	107	109	80	78	80	109	79	107	78	78	79	106	78	107
	28090	Acinetobacter lwoffii	84	144	84	96	96	84	85	92	91	96	98	96	191	92	96	193	97	84	191	95	84	138	86	203	84	128	86	197	84	144	141	209	82	195	98	207	195	96	144	99	197	84	93	89	96	93	95
	1303	Streptococcus oralis	117	79	101	118	79	95	118	24	119	105	90	90	62	25	77	62	88	90	119	24	105	114	102	118	116	118	105	113	100	24	110	111	113	90	110	119	94	94	90	62	119	117	114	114	99	98	62
	292	Burkholderia cepacia	62	63	62	63	64	58	54	59	52	67	60	71	70	70	86	54	63	80	64	64	59	55	62	81	64	69	80	71	65	65	59	54	56	55	60	56	89	63	70	60	96	65	65	64	104	47	100
	37326	Nocardia brasiliensis	54	54	54	52	53	54	52	53	61	62	58	64	57	53	61	53	53	53	56	66	63	55	52	53	63	53	53	53	54	54	54	55	58	54	53	56	53	53	52	53	53	54	58	52	53	53	54
	87883	Burkholderia multivorans	406	40	950	178	42	312	59	50	42	44	357	52	47	42	370	64	47	294	312	65	40	41	40	63	43	1039	40	814	41	42	42	64	391	42	225	1034	181	42	62	44	41	44	42	42	33	44	491
	1392	Bacillus anthracis	15	20	15	15	20	34	20	15	15	15	15	15	22	21	14	22	17	43	17	20	19	11	15	15	102	14	11	20	16	22	15	20	20	60	14	21	21	4007	20	20	14	20	15	27	15	15	20
	1292	Staphylococcus warneri	92	75	96	76	59	169	96	177	76	94	75	96	92	78	72	76	94	96	75	64	75	75	75	65	75	96	96	92	75	75	76	1192	0	59	75	949	92	92	96	96	75	76	92	84	92	76	75
	823	Parabacteroides distasonis	1	1	1	1	1	1	1	2	1	1	2	2	1	2	1	1	1	1	1	2	1	1	2	1	1	2	1	1	1	1	1	1	1	2	2	1	1	1	1	1	1	1	1	3	1	1	1
	337	Burkholderia glumae	34	32	33	29	34	31	31	31	27	31	33	35	33	32	32	32	31	34	33	33	34	30	32	33	29	32	30	32	32	31	32	29	32	34	34	32	31	31	31	32	33	31	30	33	32	33	29
	95486	Burkholderia cenocepacia	64	44	65	45	27	53	39	21	51	13	51	4	35	11	30	24	37	49	41	74	32	70	55	51	26	25	46	40	39	35	67	19	41	27	47	25	26	133	36	46	24	55	51	43	29	46	53
	623	Shigella flexneri	0	25	0	0	22	5	96	0	0	0	0	28	0	1	112	1	2	2	4	0	0	2	0	0	79	14	0	5	8	14	5	3	8	0	2	5	0	11	4	37	7	0	7	5	0	8	0
	60552	Burkholderia vietnamiensis	27	16	29	20	30	20	15	21	13	29	22	27	28	30	27	14	31	17	28	32	30	18	27	20	22	20	20	23	26	31	19	35	22	27	28	17	26	19	27	31	35	25	21	28	14	25	18
	36855	Brucella canis	18	20	17	18	19	19	15	15	17	15	18	15	20	26	17	15	18	20	20	21	20	17	21	20	26	24	17	15	22	25	20	25	25	19	19	18	20	18	17	18	19	18	21	18	17	28	23
	1354	Enterococcus hirae	28	69	89	46	49	45	18	84	33	86	26	44	22	0	28	33	33	55	30	26	46	69	10918	35	29	85	50	396	11158	343	35	186	24	57	207	10813	586	82	485	0	44	10897	33	36	5	24	29
	57975	Burkholderia thailandensis	24	25	21	27	25	23	27	23	22	22	26	31	29	22	24	27	26	24	28	30	23	24	24	26	29	23	24	29	23	24	25	30	23	23	22	25	22	22	27	18	25	26	28	25	25	24	24
	615	Serratia marcescens	241	6450	49	6177	32	78	37	59	40	39	51	36	50	34	39	48	37	75	48	39	43	346	44	23	7282	396	30	53	7343	73	529	46	59	34	35	147	39	67	36	46	31	32	46	332	7031	32	64
	83655	Leclercia adecarboxylata	0	10	20	9	8	7	7	6	6	17	6	8	7	9	3	7	7	8	3	9	6	6	7	7	3	12	6	6	1	7	6	6	1	3	11	4	7	5	18	4	8	8	10	10	6	7	2
	747	Pasteurella multocida	1	0	1	880	1271	1	1	2829	1	0	1	0	0	1	0	0	3002	1	0	0	1	0	1	0	2611	0	1	0	0	1223	0	0	0	0	1	0	0	1086	0	2852	0	1225	1	1	1	88	0
	644	Aeromonas hydrophila	18	16	18	20	28	22	18	12	26	15	18	22	14	16	15	13	14	17	16	13	18	16	11	15	20	14	15	15	14	21	12	19	13	16	20	15	10	19	16	18	16	32	26	15	15	34	16
	450	Legionella longbeachae	18	22	26	18	18	29	18	18	18	17	18	18	22	18	18	18	18	26	18	18	18	18	18	22	26	21	25	18	17	17	18	18	17	18	18	17	18	18	18	18	18	25	18	18	22	18	19
	485	Neisseria gonorrhoeae	10	30	365	10	34	34	6838	224	32	725	19	241	20	17	27	602	251	25	19	25	22	119	277	232	128	468	521	47	122	203	401	52	289	10	321	32	23	350	10	20	195	10	10	10	26	37	20
	29382	Staphylococcus cohnii	28	29	29	29	21	29	29	19	19	25	21	19	21	18	20	36	18	27	34	28	19	35	21	25	21	29	29	29	29	22	29	23	29	29	36	22	23	29	29	22	20	19	29	29	23	19	19
	1302	Streptococcus gordonii	5	4	3052	9	9	1	4	3	4	3	1	3	3	1	4	3023	3	4	4	12	1	6	4	4	4	4	3	3	8	4	3	4	4	4	4	7	2695	6	3	4	3	3	3	6	6	100	3
	1283	Staphylococcus haemolyticus	14	15	31	462	20	14	15	14	14	81	104	15	25	14	26	45	17	15	17	28	15	14	15	15	24	26	15	14	15	14	15	105	26	14	14	14	27	14	15	18	14	45	97	34	14	15	14
	29385	Staphylococcus saprophyticus	667	680	0	108	7	19	6	6	6	6	6	23	6	15	0	0	15	0	10	5	6	46	6	14	9	0	654	0	0	6	0	17	0	6	9	0	33	7	6	6	168	0	9	0	6	6	6
	550	Enterobacter cloacae	5	19	6	69	278	14	12	8184	21	342	42	8	8	404	1300	35	19	554	9	12	7779	10	12	7757	14	27	17	34	29	11	12	9	8228	10	15	7	11	10	14	12	12	40	6	57	32	8177	152
	29388	Staphylococcus capitis	8	18	8	10	8	10	8	20	20	18	18	18	8	22	8	20	18	46	8	24	52	10	20	18	8	8	8	20	20	20	24	8	8	8	10	20	18	10	20	10	18	20	14	32	11	20	20
	253	Chryseobacterium indologenes	20	21	5	23	5	25	1	19	18	2	3	1	4	4	4	2	1	19	7	11	9	2	4	5	2	7	1	2	2	2	4	8	4	6	12	4	7	9	3	7	3	3	4	2	4	4	3
	588	Providencia stuartii	4	5	2	2	3	4	5	3	2	1	3	7	3	2	1	6	2	6	5	10	3	3	5	2	4	8	2	3	6	5	2	4	2	7	2	5	7	3	7	5	5	8	2	5	5	3	4
	38289	Corynebacterium jeikeium	36	26	35	27	25	40	26	21	20	20	40	20	35	27	10	27	41	40	46	20	1	26	36	28	10	35	40	20	35	36	25	27	27	26	21	20	27	27	26	37	27	35	36	27	26	27	43
	158836	Enterobacter hormaechei	7355	5	12	6	3	23	2	0	0	588	4	2	149	5	1	5	221	0	6	1	1	2	0	0	0	4	4	129	152	6	324	1	0	0	7582	5	5	4	11	0	5	0	3	2	40	1	7146
	61647	Pluralibacter gergoviae	5	5	5	5	2	3	4	27	8	18	4	3	4	4	15	5	4	6	5	2	2	5	15	2	5	6	4	2	5	4	19	9	4	2	4	7	3	4	2	26	4	7	7	26	3	3	5
	57706	Citrobacter braakii	0	0	0	1	2	1	0	1	0	1	1	1	2	1	0	1	1	1	1	1	1	1	1	0	1	2	1	1	0	0	1	1	1	4	1	1	1	1	0	0	1	1	4	1	0	1	1
	573	Klebsiella pneumoniae	16	11	10	5	7008	1	18	9	26	5972	13	1	20	6832	5289	4299	0	2	10	10	21	20	10	2	14	7	128	17	3	3865	0	0	16	12	0	9	9	21	10	7270	11	5161	19	8	12	6	8
	32009	Burkholderia gladioli pv. gladioli	4	4	0	4	1	1	4	4	1	4	2	1	1	2	1	4	4	1	0	4	2	4	4	1	4	1	1	1	0	4	1	4	0	1	9	4	4	13	4	4	0	0	0	1	0	1	0
	1304	Streptococcus salivarius	12	10	10	12	37	15	12	37	15	654	39	16	13	37	10	15	10	13	10	11	14	10	11	14	10	11	37	12	12	12	11	10	14	654	16	13	12	430	18	11	11	14	10	12	12	0	13
	636	Edwardsiella tarda	9	6	9	8	9	6	2	5	5	725	777	5	3	6	8	9	8	6	9	6	882	9	9	6	7	5	5	5	2	6	1	5	8	8	9	8	5	8	2	6	859	9	8	779	9	8	8
	1335	Streptococcus equinus	4	6	6	6	6	4	6	4	4	4	4	4	7	6	6	6	6	4	4	6	6	4	3	6	6	4	6	6	4	4	10	4	7	4	10	7	4	4	4	4	4	9	4	4	4	8	6
	1639	Listeria monocytogenes	40	25	25	25	17	17	22	65	45	314	29	1	13	9	12	9	369	17	21	26	10	27	53	34	44	5	43	242	3	54	15	19	43	17	5	7	11	15	29	202	1144	28	109	16	22	14	9
	549	Pantoea agglomerans	3	3	11	4	3	3	3	3	3	3	4	3	4	4	9	3	3	3	5	3	4	3	4	4	3	3	3	15	3	3	3	3	3	5	3	15	3	3	4	4	3	3	3	11	3	11	15
	1397	Bacillus circulans	1	1	4	1	4	171	171	7	1	1	90	7	7	7	1	1	7	7	7	1	7	7	7	7	7	7	1	10	7	1	7	4	7	7	129	123	142	7	157	7	97	171	7	7	1	7	7
	210	Helicobacter pylori	25	11	9	9	9	9	9	10	13	9	9	9	9	9	9	11	9	40	10	11	17	10	9	9	9	38	11	9	9	10	13	9	9	20	9	10	9	9	11	245	9	31	9	10	9	10	9
	575	Raoultella planticola	6	658	439	6	5	383	382	6	380	383	6	380	381	7	11	65	381	6	381	5	35	7	5	32	380	726	6	414	409	6	6	5	384	240	383	8	384	596	4	4	7	7	382	27	383	38	416
	614	Serratia liquefaciens	0	0	0	12	2	0	13	0	0	13	13	0	12	13	0	0	0	0	0	0	0	13	0	0	13	0	12	0	13	0	0	0	0	2	0	12	0	0	12	0	0	0	7	1	0	0	0
	139	Borreliella burgdorferi	0	0	0	0	0	0	2	0	2	0	1	0	0	0	1	0	0	0	0	0	2	0	0	0	0	0	2	2	0	2	0	2	0	0	0	1	0	2	0	1	0	1	2	0	0	0	0
	90245	Oligella urethralis	7	4	7	4	4	7	7	4	4	4	4	4	4	4	4	4	4	7	4	4	7	4	7	4	7	4	7	4	7	4	4	4	7	4	4	4	4	4	4	4	4	7	4	4	4	4	4
	487	Neisseria meningitidis	12	48	301	47	1	0	41	353	19	35	13	114	4	60	373	2	32	0	11	39	14	13	37	26	28	0	0	1	14	35	115	11	85	16	57	21	270	0	2	15	54	16	33	15	33	17	20
	490	Neisseria sicca	9	1	0	5	9	9	1	3	1	9	5	4	1	9	9	1	9	9	5	3	1	4	1	0	0	1	7	3	9	1	5	9	1	1	9	1	1	7	5	3	4	0	1	5	3	9	5
	587	Providencia rettgeri	17	0	0	0	0	18	4	0	0	0	8223	20	8293	6	0	0	18	8	6	0	0	8217	8277	0	4	17	0	8229	40	6	0	0	4	93	17	0	0	0	8301	21	0	4	1	8223	0	0	0
	1117645	Elizabethkingia anophelis	0	0	41	0	0	0	0	4	0	0	0	0	4	41	0	0	0	0	0	4	41	0	41	0	0	41	4	4	0	0	0	0	0	0	0	0	0	0	0	0	1	0	9	42	0	0	0
	548	Klebsiella aerogenes	4	10	6414	595	9	12	10	24	19	12	19	964	13	8	3	499	18	22	2	25	19	12	13	1120	18	677	3	3	1087	287	8	365	11	10	552	3	20	2	12	3	5	22	23	5	3	391	8
	35703	Citrobacter amalonaticus	0	28	0	0	1	0	1	5	6	6	6	2	0	5	7	6	28	6	20	1	4	2	8	2	5	1	6	0	5	13	6	26	23	0	12	23	0	2	1	1	0	5	6	7	6	0	6
	520	Bordetella pertussis	0	0	0	0	2	5	5	2	5	2	0	0	0	0	2	0	1	0	4	0	0	0	5	0	2	0	2	2	0	0	0	0	0	0	0	0	0	5	2	2	5	0	2	0	0	0	5
	518	Bordetella bronchiseptica	0	2	0	0	12	121	34	0	29	11	0	0	0	1	0	11	0	0	0	1	0	0	35	0	0	0	0	0	0	0	0	0	11	0	0	0	0	33	0	0	31	0	0	0	0	3	143
	28035	Staphylococcus lugdunensis	0	0	0	0	0	0	0	0	0	0	0	0	0	0	0	0	0	0	0	0	0	0	0	0	0	0	0	0	0	0	0	0	0	0	0	0	0	0	0	0	0	0	0	0	0	0	0
	1311	Streptococcus agalactiae	1	0	0	3918	82	0	0	0	11	3918	84	3921	0	0	3921	0	0	0	4113	2865	3917	0	0	1	0	0	0	0	3917	0	0	3918	0	0	0	0	2	1	0	0	0	3918	0	7	0	0	0
	546	Citrobacter freundii	5	5	6	3	21	7	3	16	16	7	16	17	16	18	17	5	16	4	3	3	18	235	5	16	16	4	127	49	11	22	22	23	17	16	16	16	16	5	11	11	17	3	7139	16	7	16	13
	158822	Cedecea neteri	7	7	3	3	4	3	4	7	5	3	4	1	6	5	7	4	4	4	7	7	5	5	5	3	1	4	4	4	4	5	7	5	8	6	6	8	8	5	1	4	4	6	5	5	2	1	5
	72407	Klebsiella pneumoniae subsp. pneumoniae	0	9	0	0	9	0	0	0	0	0	9	0	0	9	9	0	0	9	0	0	0	0	0	9	9	0	0	9	0	0	9	7	0	0	0	0	0	0	9	9	0	7	0	0	0	7	2
	631	Yersinia intermedia	0	0	0	0	0	0	0	0	36	0	0	0	56	0	0	0	0	0	0	0	48	0	0	56	48	0	0	0	0	0	0	0	0	0	0	0	0	0	0	0	0	0	0	0	23	0	0
	585	Proteus vulgaris	0	0	0	0	0	0	0	0	0	0	0	0	0	0	0	0	0	0	0	0	0	0	0	0	0	0	0	0	0	0	1	0	0	0	0	0	0	0	0	0	0	0	0	0	0	0	0
	1338	Streptococcus intermedius	5	19	9	5	19	6	78	5	5	3	6	5	5	6	7	75	5	6	8	5	6	5	5	19	5	5	5	6	5	5	76	5	8	19	5	5	6	75	19	19	5	6	5	5	5	6	5
	67827	Citrobacter werkmanii	0	8	0	0	0	8	0	0	0	0	8	0	8	8	0	0	0	0	0	0	0	14	0	0	0	8	10	8	0	8	0	0	0	0	0	0	9	0	8	8	0	0	0	0	10	8	0
	1286	Staphylococcus simulans	0	0	315	0	0	1	0	0	284	0	0	2	12	0	2	0	0	0	17	2	0	1	0	0	0	2761	7	0	1	2	1	0	0	1	1	0	25	0	2	0	0	15	0	1	0	14	0
	28901	Salmonella enterica	12	0	4	1	3	3	13	1	4	0	5	2	4	1	0	3	0	0	3	11	3	0	4	3	1	4	1	1	5	1	3	7	14	1	0	0	1	3	3	3	4	1	0	2	2	3	10
	571	Klebsiella oxytoca	3	6	3	15	15	3	0	0	382	12	6	19	1	0	3	442	2	13	3	6	62	6	71	9	10	8	0	7	0	0	47	24	3	9	0	3	0	6	19	4	9	0	6	186	6	13	4
	59205	Salmonella enterica subsp. houtenae	0	0	0	0	0	0	0	0	0	0	0	0	0	5	0	9	0	0	0	5	0	0	9	0	5	5	0	0	0	5	0	0	0	0	0	0	0	0	0	0	0	0	0	0	0	0	0
	569	Hafnia alvei	8	8	13	5	0	7	8	2	0	6	0	7	2	5	8	8	0	0	0	5	8	0	8	5	6	8	0	8	7	2	13	0	8	0	6	0	8	0	0	0	8	7	2	8	12	0	7
	1309	Streptococcus mutans	0	0	0	0	0	2503	0	1	0	0	4	1	1	3	0	0	1	3	0	0	4	0	0	0	0	0	0	0	0	1	0	0	0	0	1	0	0	0	0	0	0	4	0	0	1	3	0
	545	Citrobacter koseri	0	0	0	0	0	0	0	0	0	0	0	0	0	0	0	0	0	0	0	0	0	0	0	0	0	0	0	0	0	0	0	0	0	0	0	0	0	0	0	0	0	0	0	0	0	0	0
	582	Morganella morganii	2	4	755	8	2	3	3	25	25	10	15	5	1	25	2	756	3009	117	3632	2	0	51	5	0	8	18	2585	3	3	2865	6	10	8	395	2	7505	7314	342	10	2	6564	1751	113	78	4	25	3
	1717	Corynebacterium diphtheriae	0	0	1	0	1	1	0	522	167	0	6	1	0	0	1	0	0	405	1	0	0	0	0	0	2	0	0	1	2	0	0	0	0	855	3	1	0	0	0	1	0	0	0	0	0	160	0
	774	Bartonella bacilliformis	0	0	0	0	0	0	0	0	0	0	0	0	0	0	0	0	0	0	0	0	0	0	0	0	0	0	0	0	0	0	0	0	0	0	0	0	0	0	0	0	0	0	0	0	0	0	0
	28152	Yersinia kristensenii	0	0	0	0	0	0	0	0	0	0	0	0	0	0	0	0	0	0	0	0	0	0	0	0	0	0	0	0	0	1	0	0	0	0	0	0	0	0	2	0	0	0	0	0	0	0	0
	1296	Staphylococcus sciuri	72	1	5	25	0	0	16	0	0	11	22	86	0	0	0	0	0	69	0	0	0	0	0	0	6	0	2	15	0	0	14	4	0	42	0	17	2	0	0	2	0	0	6	0	9	0	4
	1509	Clostridium sporogenes	1	0	1	0	0	1	1	0	0	0	0	0	1	0	0	1	0	1	1	0	1	0	1	1	1	1	1	1	12	0	253	12	1	1	2	1	1	0	0	0	1	1	0	2	0	0	0
	126385	Providencia alcalifaciens	0	0	0	0	0	0	0	0	0	0	0	0	0	0	0	0	0	0	0	0	0	0	0	0	0	0	0	0	0	0	0	0	0	0	0	0	0	0	0	0	0	0	0	0	0	0	0
	674	Vibrio mimicus	0	0	0	0	0	0	0	0	0	0	0	0	0	0	0	0	0	0	0	0	0	0	0	0	0	0	0	0	0	0	0	0	0	0	0	0	0	0	0	0	0	0	0	0	0	0	0
	197	Campylobacter jejuni	1	1	1	1	4	1	1	1	1	0	0	13	0	0	13	1	0	1	1	1	0	2	1	12	1	1	1173	0	1	1	0	3	1	0	0	0	0	1	1	1	8	1	2	1	1	1	1
	263	Francisella tularensis	2	0	2	0	0	2	2	0	0	0	0	0	0	0	0	0	0	2	0	0	2	0	2	0	0	0	2	0	2	0	0	0	2	0	0	0	0	0	0	0	1	2	0	0	0	0	0
	672	Vibrio vulnificus	18	10	97	19	530	0	78	0	1289	207	0	221	13	1717	10	0	185	7105	6	236	1339	1142	1838	240	724	1	1	4	1048	1786	0	87	292	0	898	0	190	1000	1044	0	155	0	1606	549	2005	1557	155
	29484	Yersinia frederiksenii	28	0	4	4	4	4	4	4	4	0	24	4	0	0	4	0	4	24	0	0	4	24	4	4	0	24	4	0	0	0	4	4	4	4	8	4	4	4	4	24	29	0	24	4	29	0	24
	32022	Campylobacter jejuni subsp. jejuni	0	0	0	0	0	1	0	0	12	1	0	0	0	56	0	0	402	0	1	0	401	0	52	1	1	0	0	0	0	0	1	0	0	0	3	1	1	0	0	0	13	2	1	0	12	1	0
	663	Vibrio alginolyticus	0	0	8	0	0	1	0	14	0	1	0	0	0	6	0	0	6	0	0	8	15	0	15	8	0	1	1	0	12	0	8	0	9	0	0	1	0	9	1	0	0	1	0	0	0	0	10
	676	Vibrio fluvialis	1	16	1	1	1	16	1	1	1	16	16	1	1	16	16	1	1	16	1	16	1	1	16	16	1	1	1	1	16	1	1	1	1	1	1	16	16	16	1	1	1	16	16	1	1	1	1
	59201	Salmonella enterica subsp. enterica	0	0	1	0	0	0	0	0	0	0	0	0	0	0	0	0	0	0	0	0	0	0	0	0	0	0	0	0	0	0	0	0	0	0	0	0	0	0	0	0	0	0	0	0	0	0	0
	666	Vibrio cholerae	0	0	0	0	21	0	0	0	0	0	231	0	129	0	0	5	0	0	0	0	0	3	0	43	14	0	202	0	5	0	2	3	0	0	0	100	14	0	46	0	0	0	3	0	0	0	0
	519	Bordetella parapertussis	1	1	0	0	0	1	1	0	1	0	1	0	0	1	0	0	0	0	0	1	0	1	1	0	0	0	0	0	0	0	0	1	0	0	0	0	0	1	0	0	1	0	0	1	0	1	1
	633	Yersinia pseudotuberculosis	0	0	30	0	0	30	0	0	30	1	0	0	0	0	0	0	1	0	0	0	0	0	1	0	0	1	0	0	0	0	30	0	0	0	0	13	0	30	0	1	0	0	0	30	0	0	0
	90105	Salmonella enterica subsp. enterica serovar Saintpaul	2	0	2	0	0	0	0	2	0	0	0	0	0	0	2	0	0	0	0	0	0	0	0	0	2	0	0	2	0	2	0	0	0	2	0	0	0	0	0	0	0	0	0	0	0	0	0
[truncated: 553 more columns]
