# Supplementary material for: FDA-ARGOS is a database with public quality-controlled reference genomes for diagnostic use and regulatory science
Source: Nat Commun. 2019 Jul 25;10:3313. doi: 10.1038/s41467-019-11306-6 (PMC6658474; doi:10.1038/s41467-019-11306-6)
Supplement: Supplementary file 10 — Supplementary Data 9 [file 41467_2019_11306_MOESM10_ESM.xlsx]

## Sheet: Supplementary Data 9
	Supplementary Data 9: Benchmark and In Silico Performance of MIPS BDBV and EBOV Assay
		Sample	Real-Time PCR (Benchmark)			MIPS (Test Device)		MegaBLAST						Kraken					LMAT
			CQ1	CQ2	Result	Median Reads	Median % Mapped Reads	Result	NCBI Nt	NCBI Nt + FDA-ARGOS	FDA-ARGOS #	FDA-ARGOS	FDA-ARGOS StD	NCBI Nt	NCBI Nt + FDA-ARGOS	FDA-ARGOS #	FDA-ARGOS	FDA-ARGOS StD	LMAT DB	LMAT DB + FDA-ARGOS	FDA-ARGOS #	FDA-ARGOS
	Bundibugyo virus	2012-1	22.97	22.95	P	384651	0.549501	P	0.6043	0.6043	418901	0.59843	0.0134426	0.708893	0.708901	496222	0.708888	0.125036
		2012-16	37.39	ND	N	127.4	0.000182	N	0.00753	0.00753	5285	0.00755	0.000895116	0.000232908	0.000232908	163.036	0.000232908	0.000160083
		2012-91	37.53	ND	N	184.8	0.000264	N	0.00645	0.00645	4522	0.00646	0.001462	0.000391009	0.000391009	273.706	0.000391009	7.37563e-05
		2012-95	ND	ND	N	146.3	0.000209	N	0.00591	0.00591	4144	0.00592	0.00042194	0.000303836	0.000303836	212.685	0.000303836	0.000123645
		2012-99	ND	ND	N	164.5	0.000235	N	0.00674	0.00674	4711	0.00673	0.000905226	0.000551034	0.00055709	385.724	0.000551034	0.00127142
		2012-120	23.46	23.38	P	293082	0.418688	P	0.45563	0.45563	315966	0.45138	0.0118662	0.575584	0.575584	402918	0.575597	0.0377004
		2012-147	25.58	25.52	P	190580	0.272257	P	0.29881	0.29881	208453	0.29779	0.0349588	0.475194	0.475194	332636	0.475194	0.0334613
		2012-153	28.14	27.96	P	268076	0.382965	P	0.41082	0.41082	286776	0.40968	0.0173131	0.507003	0.507008	354902	0.507003	0.101331
		2012-176	37.01	36.54	P	93.1	0.000133	N	0.00875	0.00875	6104	0.00872	0.00032532	0.000143775	0.000143775	100.643	0.000143775	4.58797e-05
		2012-198	ND	37.18	N	114.1	0.000163	N	0.0071	0.0071	4970	0.0071	0.00104902	0.000285899	0.000285899	200.129	0.000285899	5.14814e-05
		NTC	N/A	N/A	N/A	156.8	0.000224	N	0.02306	0.02306	11095	0.01585	0.00363369	0.0100654	0.0104921	7344.46	0.0104921	0.00292239
	Ebola virus Makona	3754-2	35.11	35.72	P	243.235	0.000540523	N	0.01137	0.01137	2718	0.00604	0.000724592	0.000556698	0.000602397	269.209	0.000598243	9.35104e-05	0.000158469	0.000254701	141.3	0.000306735
		3754-4	33.83	33.36	P	249.099	0.000553554	N	0.00983	0.00983	3073.5	0.00683	0.00188495	0.000586028	0.000597562	268.903	0.000597562	5.83365e-05	0.000184293	0.000272452	152	0.000332178
		3811-2	36.17	36.14	P	312.04	0.000693423	N	0.01191	0.01191	2524.5	0.00561	0.00282766	0.00078361	0.000799076	357.264	0.000793921	0.00012411	0.000245156	0.000355406	173.7	0.000401732
		3856-1P	15.95	15.98	P	344825	0.766277	P	0.81039	0.81039	364104	0.80912	0.000380307	0.785551	0.79501	357753	0.795007	0.022225	0.306449	0.414013	255595	0.424842
		3913-5	34	33.77	P	13.8902	3.08672e-05	N	0.01239	0.01239	3055.5	0.00679	0.000467047	3.63319e-05	4.84426e-05	21.7992	4.84426e-05	0.000238351	4.22367e-05	6.82741e-05	34	9.16431e-05
		3958-4	32.77	33.28	P	174.438	0.00038764	N	0.01126	0.01126	2907	0.00646	0.000305123	0.000436741	0.000450829	202.873	0.000450829	0.00113949	0.000405151	0.000507198	237	0.000545573
		3991-2	33.92	33.62	P	13.9365	3.097e-05	N	0.01086	0.01086	2916	0.00648	0.000816415	4.83533e-05	5.37259e-05	21.759	4.83533e-05	0.000267098	4.43417e-05	6.78839e-05	29.7	8.0646e-05
		4007-2	26.3	26.55	P	95984.3	0.213298	P	0.22673	0.22673	100832	0.22407	0.037002	0.213758	0.218153	98166.7	0.218148	0.0381138	0.0803451	0.118572	48749.7	0.121177
		4015-1	21.66	21.66	P	336933	0.748741	P	0.76502	0.76502	343570	0.76349	0.0286532	0.751424	0.758181	341183	0.758185	0.0295511	0.292678	0.384935	213362	0.393545
		4033-1	16.59	16.32	P	344884	0.766408	P	0.79702	0.79702	358155	0.7959	0.0144766	0.780449	0.789688	355354	0.789676	0.0145022	0.305177	0.408062	225077	0.417851
		4268-1P	25.05	25.15	P	133704	0.297119	P	0.30712	0.30712	136948	0.30433	0.017974	0.29494	0.29969	134860	0.29969	0.0178784	0.0856859	0.121101	61732.7	0.158738
		4468-3	35.78	35.91	P	181.03	0.000402289	N	0.00984	0.00984	2668.5	0.00593	0.00084388	0.000433884	0.000466264	209.819	0.000466264	0.000576805	0.000178472	0.000292694	95.3	0.000340168
		4641-3P	31.81	31.82	P	143.435	0.000318744	N	0.01344	0.01344	2641.5	0.00587	0.00059925	0.000388116	0.000178474	174.652	0.000388116	0.000152549	0.00011651	0.000144025	48.7	0.000154733
		4726-1	21.22	21.21	P	242775	0.539501	P	0.56597	0.56597	253980	0.5644	0.0094559	0.535134	0.542759	244242	0.542759	0.0421136	0.22283	0.291866	160790	0.30051
		4845-3	35.17	36.71	P	18.6504	4.14454e-05	N	0.01155	0.01155	2988	0.00664	0.000317648	7.45175e-05	7.45175e-05	33.5329	7.45175e-05	0.000333597	8.68661e-05	0.000121995	48.3	0.000133917
		NTC	N/A	N/A	N/A	93.4937	0.000207764	N/A	0.01483	0.01483	3879	0.00862	0.000378197	0.00033575	0.00035527	159.872	0.00035527	7.52341e-05	3.71851e-05	5.94962e-05	29	6.7398e-05
